# Supplementary material for: Tumour-resident oncolytic bacteria trigger potent anticancer effects through selective intratumoural thrombosis and necrosis
Source: Nat Biomed Eng. 2025 Aug 5;10(2):293–308. doi: 10.1038/s41551-025-01459-9 (PMC12920090; doi:10.1038/s41551-025-01459-9)
Supplement: Supplementary file 11 — Statistical source data. [file 41551_2025_1459_MOESM11_ESM.xlsx]

## Sheet: Fig.1d
Speed of bacteria (µm/s)
A-gyo	ca-PM
18	20
21	22
18	21
16	23
20	23
17	24
14	18
18	20
15	21
18	22

## Sheet: Fig.1e
index	Expression level
	log10(TPM-AUN+1)	log10(TPM-UN-gyo+1)
UN-gyo_00001	0.542946	0.318426
UN-gyo_00002	0.41368	0.242811
UN-gyo_00003	0.253073	0.233845
UN-gyo_00004	0.328561	0.3691
UN-gyo_00005	0.309459	0.224515
UN-gyo_00006	0.238839	0.169551
UN-gyo_00007	0.12584	0.116113
UN-gyo_00008	0.0935318	0.18974
UN-gyo_00009	0.244012	0.23197
UN-gyo_00010	0.42061	0.542956
UN-gyo_00011	0.565858	0.592139
UN-gyo_00012	0.404494	0.348899
UN-gyo_00013	0.282278	0.2966
UN-gyo_00014	0.391966	0.405251
UN-gyo_00015	0.181729	0.320272
UN-gyo_00016	0.310407	0.51719
UN-gyo_00017	0.442012	0.323249
UN-gyo_00018	0.608532	0.682442
UN-gyo_00019	0.684635	0.816407
UN-gyo_00020	0.964863	0.818399
UN-gyo_00021	0.635497	0.565571
UN-gyo_00022	0.782051	0.618531
UN-gyo_00023	1.04754	0.923449
UN-gyo_00024	0.925076	0.886989
UN-gyo_00026	0.936834	0.705823
UN-gyo_00027	1.06308	0.979197
UN-gyo_00028	1.28698	1.30585
UN-gyo_00030	1.01982	1.17315
UN-gyo_00031	0.643588	0.768251
UN-gyo_00032	0.790899	0.543496
UN-gyo_00033	1.26521	1.16477
UN-gyo_00034	0.775017	1.02884
UN-gyo_00035	0.63188	0.861032
UN-gyo_00036	0.447127	0.503095
UN-gyo_00037	0.496394	0.546793
UN-gyo_00038	0.459782	0.603147
UN-gyo_00039	0.518573	0.227832
UN-gyo_00040	0.670214	0.230505
UN-gyo_00041	1.21586	0.616034
UN-gyo_00042	2.56872	2.30177
UN-gyo_00043	1.71261	1.57857
UN-gyo_00044	1.80155	1.28917
UN-gyo_00045	1.53348	0.865746
UN-gyo_00046	1.54691	1.49705
UN-gyo_00047	2.06059	1.85178
UN-gyo_00048	2.26361	1.99351
UN-gyo_00049	1.64788	1.46609
UN-gyo_00050	1.97401	2.54064
UN-gyo_00051	2.27171	3.26601
UN-gyo_00052	0.771589	0.69977
UN-gyo_00053	0.319349	0.29897
UN-gyo_00054	0.250595	0.261597
UN-gyo_00055	0.367656	0.330103
UN-gyo_00056	0.538468	0.522595
UN-gyo_00057	0.409832	0.48353
UN-gyo_00058	0.291312	0.360409
UN-gyo_00059	0.151657	0.270004
UN-gyo_00060	1.62869	2.04011
UN-gyo_00061	1.81568	2.16826
UN-gyo_00062	1.20951	0.93426
UN-gyo_00063	1.22947	1.12359
UN-gyo_00064	0.779476	0.69139
UN-gyo_00065	1.29702	1.32736
UN-gyo_00066	0.65429	0.693457
UN-gyo_00067	0.497238	0.629004
UN-gyo_00068	0.518656	0.921661
UN-gyo_00069	0.328561	0.484995
UN-gyo_00070	0.323848	0.565191
UN-gyo_00071	0.538267	0.697634
UN-gyo_00072	0.734254	0.71481
UN-gyo_00073	0.713616	0.757831
UN-gyo_00074	0.597445	0.589946
UN-gyo_00075	0.366586	0.336884
UN-gyo_00076	0.315564	0.263607
UN-gyo_00077	0.140494	0.150657
UN-gyo_00078	0.333665	0.548771
UN-gyo_00079	0.420229	0.440282
UN-gyo_00080	0.236909	0.31456
UN-gyo_00081	0.997471	1.12162
UN-gyo_00082	1.39279	1.56406
UN-gyo_00083	1.23843	1.05133
UN-gyo_00084	2.25395	1.80891
UN-gyo_00085	1.71	1.42879
UN-gyo_00086	0.318151	0.204197
UN-gyo_00087	0.918098	0.799662
UN-gyo_00088	0.878683	0.811711
UN-gyo_00089	0.541076	0.689289
UN-gyo_00090	0.233515	0.254984
UN-gyo_00091	0.398281	0.337269
UN-gyo_00092	0.289725	0.324747
UN-gyo_00093	0.507625	0.343241
UN-gyo_00094	0.303596	0.324747
UN-gyo_00095	0.31821	0.170749
UN-gyo_00096	0.444062	0.334364
UN-gyo_00097	3.15041	3.19647
UN-gyo_00098	0.874394	0.731033
UN-gyo_00099	1.13498	0.838148
UN-gyo_00100	0.613837	0.46055
UN-gyo_00101	0.876834	1.00353
UN-gyo_00102	1.34797	1.6592
UN-gyo_00103	1.30444	1.66479
UN-gyo_00104	1.78225	1.61717
UN-gyo_00105	1.70733	1.91733
UN-gyo_00106	0.316651	0.351456
UN-gyo_00107	1.13229	1.32923
UN-gyo_00108	0.898052	0.769315
UN-gyo_00109	0.773461	0.541597
UN-gyo_00110	1.2696	0.837865
UN-gyo_00111	1.51696	1.72118
UN-gyo_00112	2.03527	1.68102
UN-gyo_00113	1.96279	1.63743
UN-gyo_00114	4.54869	4.6815
UN-gyo_00115	4.19033	4.22113
UN-gyo_00116	2.79353	2.5191
UN-gyo_00117	3.05081	3.20882
UN-gyo_00118	3.45025	3.77111
UN-gyo_00119	1.36511	1.87924
UN-gyo_00120	3.11548	2.733
UN-gyo_00121	2.32865	1.78224
UN-gyo_00122	1.54871	1.79383
UN-gyo_00123	1.85581	1.63257
UN-gyo_00124	1.82713	1.63745
UN-gyo_00125	1.21929	0.76068
UN-gyo_00126	1.34638	1.04027
UN-gyo_00127	1.62101	1.63743
UN-gyo_00128	2.30131	1.96826
UN-gyo_00129	2.30739	1.93515
UN-gyo_00130	1.75177	1.24057
UN-gyo_00131	0.781512	1.01672
UN-gyo_00132	1.95831	1.96141
UN-gyo_00133	2.12259	2.19281
UN-gyo_00134	1.76411	1.61926
UN-gyo_00135	2.33356	2.05364
UN-gyo_00136	2.4042	1.91649
UN-gyo_00137	2.46899	1.74236
UN-gyo_00138	3.02566	2.98538
UN-gyo_00139	2.37678	1.96642
UN-gyo_00140	2.43643	2.00088
UN-gyo_00141	1.60916	1.31078
UN-gyo_00142	1.66166	1.25534
UN-gyo_00143	3.09856	3.24118
UN-gyo_00144	2.24774	2.07822
UN-gyo_00145	3.10161	2.69559
UN-gyo_00146	3.26263	2.77394
UN-gyo_00147	2.99338	2.59716
UN-gyo_00148	2.94796	2.5893
UN-gyo_00149	3.20862	3.14215
UN-gyo_00150	4.57609	5.00959
UN-gyo_00151	4.47594	4.89834
UN-gyo_00152	3.50151	3.70566
UN-gyo_00153	3.49699	3.70853
UN-gyo_00154	2.39794	2.17782
UN-gyo_00155	2.35749	2.04193
UN-gyo_00156	2.26536	1.91178
UN-gyo_00157	2.5871	2.33946
UN-gyo_00158	2.33485	2.03266
UN-gyo_00159	1.77002	1.18504
UN-gyo_00160	3.04683	3.22519
UN-gyo_00161	2.51526	2.26596
UN-gyo_00162	1.9607	1.48202
UN-gyo_00163	1.89057	1.69167
UN-gyo_00164	1.37935	1.36853
UN-gyo_00165	3.05885	2.70034
UN-gyo_00166	2.9717	2.5923
UN-gyo_00167	2.84569	2.52989
UN-gyo_00168	2.92785	2.65078
UN-gyo_00169	3.19434	2.83379
UN-gyo_00170	3.10229	2.87857
UN-gyo_00171	2.77838	2.69323
UN-gyo_00172	3.40055	3.71202
UN-gyo_00173	3.41749	3.58843
UN-gyo_00174	3.23518	3.19881
UN-gyo_00175	3.15906	2.94151
UN-gyo_00176	2.71153	2.4402
UN-gyo_00177	2.55348	2.525
UN-gyo_00178	2.66148	2.80706
UN-gyo_00179	1.43818	1.20634
UN-gyo_00180	1.17733	0.794283
UN-gyo_00181	0.963787	0.588014
UN-gyo_00182	0.656125	0.399671
UN-gyo_00183	0.85318	1.00636
UN-gyo_00184	1.2849	1.32918
UN-gyo_00185	1.14623	1.1744
UN-gyo_00186	0.0709473	0.198105
UN-gyo_00187	0.457517	0.366213
UN-gyo_00188	0.751438	0.433225
UN-gyo_00189	0.619125	0.460455
UN-gyo_00190	0.372908	0.344004
UN-gyo_00191	0.568167	0.495767
UN-gyo_00192	1.41077	1.08047
UN-gyo_00193	1.44529	1.01429
UN-gyo_00194	1.84156	1.2309
UN-gyo_00195	1.31011	1.4394
UN-gyo_00196	1.6677	1.69146
UN-gyo_00197	2.72059	2.72395
UN-gyo_00198	2.14765	1.93259
UN-gyo_00199	2.01686	1.88333
UN-gyo_00200	1.2405	1.62205
UN-gyo_00201	2.49322	2.37604
UN-gyo_00202	1.29125	1.19745
UN-gyo_00203	1.22997	1.37046
UN-gyo_00204	0.968464	0.901977
UN-gyo_00205	0.87491	1.14752
UN-gyo_00206	1.10817	0.681187
UN-gyo_00207	2.55966	1.94139
UN-gyo_00208	2.08942	1.52117
UN-gyo_00209	3.20048	2.93432
UN-gyo_00210	2.36425	2.06184
UN-gyo_00211	1.86238	2.01904
UN-gyo_00212	2.00598	1.41863
UN-gyo_00213	2.07405	2.06906
UN-gyo_00214	1.51744	1.53548
UN-gyo_00215	1.85071	1.9717
UN-gyo_00216	1.84144	1.21997
UN-gyo_00217	1.11101	1.11088
UN-gyo_00218	1.83902	2.12278
UN-gyo_00219	1.40377	1.27237
UN-gyo_00220	1.97673	1.31544
UN-gyo_00221	2.31009	1.55982
UN-gyo_00222	2.88277	2.57818
UN-gyo_00223	0.960447	0.487883
UN-gyo_00224	0.984944	0.828924
UN-gyo_00225	2.12595	1.43792
UN-gyo_00226	2.23589	1.20756
UN-gyo_00227	2.56977	1.60732
UN-gyo_00228	2.98883	2.87638
UN-gyo_00229	0.790057	0.677329
UN-gyo_00230	2.26783	2.37298
UN-gyo_00231	0.49965	0.719628
UN-gyo_00232	1.25867	1.41355
UN-gyo_00233	1.17487	1.32511
UN-gyo_00234	1.50948	1.85834
UN-gyo_00235	1.31843	1.86925
UN-gyo_00236	1.29736	1.79607
UN-gyo_00237	1.65076	1.25215
UN-gyo_00238	2.2905	1.84476
UN-gyo_00239	2.40262	2.27759
UN-gyo_00240	1.84362	1.31946
UN-gyo_00241	1.79061	1.79578
UN-gyo_00242	2.70911	3.27528
UN-gyo_00243	1.15545	1.0794
UN-gyo_00245	2.14441	1.94874
UN-gyo_00246	2.85815	2.42449
UN-gyo_00247	1.01833	0.82928
UN-gyo_00248	1.14259	1.05827
UN-gyo_00249	1.94877	1.84309
UN-gyo_00250	2.0732	2.18918
UN-gyo_00251	2.22601	2.36331
UN-gyo_00252	2.11625	2.30044
UN-gyo_00253	1.72619	1.66967
UN-gyo_00254	1.64646	1.69732
UN-gyo_00255	1.38452	1.70128
UN-gyo_00256	0.991363	1.12647
UN-gyo_00257	1.32406	1.35544
UN-gyo_00258	0.749661	0.632805
UN-gyo_00259	2.51933	2.68743
UN-gyo_00260	2.00524	1.86497
UN-gyo_00261	2.47144	2.70509
UN-gyo_00262	2.22323	1.9282
UN-gyo_00263	2.00288	1.67061
UN-gyo_00264	2.83773	3.02295
UN-gyo_00265	1.5725	1.13726
UN-gyo_00266	1.69422	1.08512
UN-gyo_00267	1.05286	0.905188
UN-gyo_00269	1.04649	0.923197
UN-gyo_00270	2.24553	1.85069
UN-gyo_00271	2.25241	2.1164
UN-gyo_00272	1.74627	1.63878
UN-gyo_00273	2.27402	2.21996
UN-gyo_00274	2.05528	1.93948
UN-gyo_00275	2.04644	1.99005
UN-gyo_00276	2.05924	1.74843
UN-gyo_00277	1.47511	1.04429
UN-gyo_00278	1.33063	0.814036
UN-gyo_00279	1.47751	2.30466
UN-gyo_00280	0.739616	0.85553
UN-gyo_00281	2.21537	2.3679
UN-gyo_00282	1.52031	1.54606
UN-gyo_00283	1.22629	1.64536
UN-gyo_00284	1.60686	1.35395
UN-gyo_00285	1.28287	1.28429
UN-gyo_00286	2.40902	2.74493
UN-gyo_00287	1.62958	1.3245
UN-gyo_00288	3.05975	3.0474
UN-gyo_00289	1.29647	1.18826
UN-gyo_00290	2.51063	1.9504
UN-gyo_00291	2.10849	2.25585
UN-gyo_00292	1.93394	1.99748
UN-gyo_00293	2.51747	2.62261
UN-gyo_00294	3.15831	2.86952
UN-gyo_00295	2.48638	2.26536
UN-gyo_00296	2.9135	2.55156
UN-gyo_00297	3.10101	2.83234
UN-gyo_00298	2.72606	2.45405
UN-gyo_00299	2.11072	2.04994
UN-gyo_00300	1.91775	1.6816
UN-gyo_00301	2.46451	2.00931
UN-gyo_00302	2.63454	1.75687
UN-gyo_00303	1.6241	1.65518
UN-gyo_00304	0.596538	0.303851
UN-gyo_00305	1.54664	1.68957
UN-gyo_00306	1.55208	1.62499
UN-gyo_00307	1.97083	1.98727
UN-gyo_00308	2.34563	2.37699
UN-gyo_00309	1.59706	2.03476
UN-gyo_00310	0.861826	0.97277
UN-gyo_00311	1.93864	2.12756
UN-gyo_00312	2.28463	1.7224
UN-gyo_00313	1.27211	1.3376
UN-gyo_00314	1.65315	0.994028
UN-gyo_00315	1.28292	2.13546
UN-gyo_00316	1.78739	2.30207
UN-gyo_00318	1.09137	0.599133
UN-gyo_00319	1.16069	0.736725
UN-gyo_00320	3.15876	2.37829
UN-gyo_00321	1.55943	0.927611
UN-gyo_00322	2.14354	1.74119
UN-gyo_00323	2.51063	2.6665
UN-gyo_00324	1.51839	1.46017
UN-gyo_00325	1.6328	1.49165
UN-gyo_00326	1.09813	1.02379
UN-gyo_00327	1.02952	0.967081
UN-gyo_00328	1.13418	1.1756
UN-gyo_00329	0.746146	0.670826
UN-gyo_00330	0.749176	1.16545
UN-gyo_00331	0.904302	0.883606
UN-gyo_00332	0.952861	1.02708
UN-gyo_00333	0.778207	1.16246
UN-gyo_00334	1.22	1.28135
UN-gyo_00335	1.68162	1.71164
UN-gyo_00336	2.06321	2.22238
UN-gyo_00337	1.8277	1.72771
UN-gyo_00338	1.60077	1.51426
UN-gyo_00339	1.42096	1.46306
UN-gyo_00340	1.27718	1.42074
UN-gyo_00341	1.26525	1.44961
UN-gyo_00342	0.757656	1.08734
UN-gyo_00343	0.475498	0.465273
UN-gyo_00344	1.55359	1.91136
UN-gyo_00345	1.35606	1.35912
UN-gyo_00346	1.6796	1.68389
UN-gyo_00347	1.60073	1.60565
UN-gyo_00348	0.400187	0.662977
UN-gyo_00349	2.66753	3.10603
UN-gyo_00350	1.98225	2.07774
UN-gyo_00351	1.55822	1.31452
UN-gyo_00352	0.996337	0.788336
UN-gyo_00353	1.08688	0.741021
UN-gyo_00354	0.997741	0.692346
UN-gyo_00355	0.93336	1.38657
UN-gyo_00356	1.48005	1.525
UN-gyo_00357	0.790555	0.854372
UN-gyo_00358	0.925786	0.694846
UN-gyo_00359	0.50355	0.848679
UN-gyo_00360	0.99405	1.57557
UN-gyo_00361	1.1017	1.11705
UN-gyo_00362	1.66955	1.98581
UN-gyo_00363	1.38493	2.16515
UN-gyo_00364	1.74736	2.58909
UN-gyo_00365	1.56006	1.4928
UN-gyo_00366	1.41804	1.21997
UN-gyo_00367	2.65107	2.26525
UN-gyo_00368	1.51483	1.32793
UN-gyo_00369	0.372793	0.430568
UN-gyo_00370	0.418782	0.451738
UN-gyo_00371	0.268558	0.447356
UN-gyo_00372	1.05235	1.82905
UN-gyo_00373	1.81097	1.60764
UN-gyo_00374	2.36272	2.32514
UN-gyo_00375	1.83893	1.21477
UN-gyo_00376	2.02729	1.51909
UN-gyo_00377	2.25447	2.01962
UN-gyo_00378	2.43746	1.78892
UN-gyo_00379	2.40645	1.96875
UN-gyo_00380	1.81537	1.45065
UN-gyo_00381	1.464	0.966609
UN-gyo_00382	1.3843	0.871602
UN-gyo_00383	1.25763	0.856224
UN-gyo_00384	1.20037	1.28017
UN-gyo_00385	1.44696	1.353
UN-gyo_00386	1.63345	1.41156
UN-gyo_00387	1.20307	1.12868
UN-gyo_00388	0.849009	1.21135
UN-gyo_00389	1.29809	1.80421
UN-gyo_00390	0.988736	1.26987
UN-gyo_00391	0.962581	0.985762
UN-gyo_00392	1.50556	1.84841
UN-gyo_00393	0.896344	1.25996
UN-gyo_00394	1.2388	1.56656
UN-gyo_00395	1.6184	2.37967
UN-gyo_00396	1.36048	1.44219
UN-gyo_00397	1.40369	1.22542
UN-gyo_00398	1.26207	0.860304
UN-gyo_00399	1.04959	1.22309
UN-gyo_00400	0.804323	0.657238
UN-gyo_00401	0.556237	0.503402
UN-gyo_00402	2.12288	2.2638
UN-gyo_00403	1.74329	1.35638
UN-gyo_00404	1.18558	0.999736
UN-gyo_00405	0.701544	0.960039
UN-gyo_00406	1.13776	0.986979
UN-gyo_00407	1.41989	1.2687
UN-gyo_00408	1.32919	1.33262
UN-gyo_00409	1.63213	1.52547
UN-gyo_00410	1.62119	1.38161
UN-gyo_00411	0.53595	0.692312
UN-gyo_00412	0.865863	0.934032
UN-gyo_00413	1.09773	1.40126
UN-gyo_00414	0.416721	0.534782
UN-gyo_00415	0.24294	0.430502
UN-gyo_00416	0.458272	0.504555
UN-gyo_00417	0.803469	0.737927
UN-gyo_00418	1.19738	1.0798
UN-gyo_00419	2.05958	1.98347
UN-gyo_00420	2.27753	2.76926
UN-gyo_00421	1.11419	1.06572
UN-gyo_00422	0.719792	0.867229
UN-gyo_00423	0.511156	0.7578
UN-gyo_00424	0.434173	0.609342
UN-gyo_00425	1.07112	0.871722
UN-gyo_00426	1.06678	0.941924
UN-gyo_00427	2.0687	2.09337
UN-gyo_00428	0.955189	0.795728
UN-gyo_00429	0.841556	0.858393
UN-gyo_00430	1.54486	1.56736
UN-gyo_00431	0.871236	0.797745
UN-gyo_00432	1.12567	0.993847
UN-gyo_00433	1.53454	1.03337
UN-gyo_00434	1.14557	0.681001
UN-gyo_00435	0.459501	0.311137
UN-gyo_00436	1.22633	0.892814
UN-gyo_00437	1.50912	1.0625
UN-gyo_00438	1.20234	0.791455
UN-gyo_00439	2.37715	2.36206
UN-gyo_00440	1.1954	0.889908
UN-gyo_00441	3.01895	2.92272
UN-gyo_00442	2.28548	1.7883
UN-gyo_00443	2.18936	2.05136
UN-gyo_00444	3.08508	2.17963
UN-gyo_00445	1.72317	1.4875
UN-gyo_00446	1.28606	1.13108
UN-gyo_00447	1.58585	1.20702
UN-gyo_00448	0.35562	0.172834
UN-gyo_00449	1.05858	1.13862
UN-gyo_00450	1.31339	1.35982
UN-gyo_00451	1.9257	1.7078
UN-gyo_00452	1.59909	1.21975
UN-gyo_00454	1.73246	1.59512
UN-gyo_00455	0.509503	0.47965
UN-gyo_00456	1.7286	1.46831
UN-gyo_00457	0.967982	0.707442
UN-gyo_00458	1.49508	1.8921
UN-gyo_00459	1.69709	1.44842
UN-gyo_00460	0.905525	1.42487
UN-gyo_00461	0.75719	0.667695
UN-gyo_00462	0.859355	0.818127
UN-gyo_00463	0.928214	0.795853
UN-gyo_00464	1.57282	1.3277
UN-gyo_00465	1.74278	1.5619
UN-gyo_00466	2.3204	2.1692
UN-gyo_00467	2.16329	2.23547
UN-gyo_00468	1.40964	1.37923
UN-gyo_00469	1.27788	1.35052
UN-gyo_00470	0.745998	0.440326
UN-gyo_00471	1.05088	0.725197
UN-gyo_00472	1.65608	1.09898
UN-gyo_00473	2.44349	2.20693
UN-gyo_00474	2.59371	2.52735
UN-gyo_00475	2.26763	1.83607
UN-gyo_00476	2.21208	1.85604
UN-gyo_00477	1.26114	0.602522
UN-gyo_00478	1.39266	0.445452
UN-gyo_00479	1.39313	0.457148
UN-gyo_00480	0.980863	0.290957
UN-gyo_00481	1.0724	0.182357
UN-gyo_00482	0.105725	0.0879339
UN-gyo_00483	0.278381	0.166772
UN-gyo_00484	2.3252	2.25451
UN-gyo_00485	2.19942	2.13741
UN-gyo_00486	2.26641	1.95387
UN-gyo_00487	1.20892	0.814675
UN-gyo_00488	1.28792	0.900046
UN-gyo_00489	1.35011	1.57928
UN-gyo_00490	2.92942	2.5771
UN-gyo_00491	1.47377	2.18636
UN-gyo_00492	1.30791	1.31028
UN-gyo_00493	1.42274	1.46703
UN-gyo_00494	0.859723	0.847689
UN-gyo_00495	1.61078	1.47511
UN-gyo_00496	1.65629	1.53871
UN-gyo_00497	1.50896	1.74689
UN-gyo_00498	1.8316	1.31833
UN-gyo_00499	1.19881	0.744938
UN-gyo_00500	1.48861	1.19433
UN-gyo_00501	1.71602	1.35797
UN-gyo_00502	2.02992	1.75322
UN-gyo_00503	1.18408	0.754886
UN-gyo_00504	0.694917	0.324473
UN-gyo_00505	0.410918	0.548022
UN-gyo_00506	0.449548	0.618418
UN-gyo_00507	0.446653	0.686841
UN-gyo_00508	0.640515	0.670213
UN-gyo_00509	1.537	0.591501
UN-gyo_00510	1.40191	0.438213
UN-gyo_00511	1.21918	0.305775
UN-gyo_00512	1.19692	0.819791
UN-gyo_00514	1.64694	1.43093
UN-gyo_00515	2.42856	2.44276
UN-gyo_00516	1.41546	0.586482
UN-gyo_00517	1.55918	1.62741
UN-gyo_00518	1.61545	1.49866
UN-gyo_00519	0.724706	0.698017
UN-gyo_00520	2.26071	2.56736
UN-gyo_00521	1.71441	2.04314
UN-gyo_00522	1.61455	1.9882
UN-gyo_00523	1.89095	2.15867
UN-gyo_00524	2.03225	2.23814
UN-gyo_00525	2.03927	2.411
UN-gyo_00526	2.00866	2.41808
UN-gyo_00527	1.43594	1.78934
UN-gyo_00528	1.69762	2.08532
UN-gyo_00529	1.85634	2.13535
UN-gyo_00530	2.09161	2.36449
UN-gyo_00531	2.09224	2.19299
UN-gyo_00532	2.21781	2.37941
UN-gyo_00533	1.59605	1.98956
UN-gyo_00534	1.34465	1.76718
UN-gyo_00535	1.93222	2.23421
UN-gyo_00536	1.29382	1.00135
UN-gyo_00537	0.447524	0.584024
UN-gyo_00538	1.50441	1.83102
UN-gyo_00539	1.56105	1.92418
UN-gyo_00540	1.51287	1.9964
UN-gyo_00541	1.68698	2.19561
UN-gyo_00542	1.75482	2.21806
UN-gyo_00543	1.40819	1.76822
UN-gyo_00544	1.41257	1.81423
UN-gyo_00545	1.31925	1.70434
UN-gyo_00546	1.80689	1.9704
UN-gyo_00547	1.35707	1.75638
UN-gyo_00548	1.40993	1.80357
UN-gyo_00549	1.89754	2.15423
UN-gyo_00550	0.74506	0.955576
UN-gyo_00551	1.3085	1.608
UN-gyo_00552	1.36222	1.8224
UN-gyo_00553	1.33041	1.81203
UN-gyo_00554	1.01502	1.48813
UN-gyo_00555	1.16488	1.65923
UN-gyo_00556	1.27918	1.81384
UN-gyo_00557	1.73357	1.96813
UN-gyo_00558	2.10856	2.06692
UN-gyo_00559	1.52214	1.64446
UN-gyo_00560	3.04672	2.8509
UN-gyo_00561	1.90522	1.70967
UN-gyo_00562	2.13485	2.09824
UN-gyo_00563	2.50397	2.34712
UN-gyo_00564	2.17314	2.0651
UN-gyo_00565	2.20478	2.15619
UN-gyo_00566	0.504983	0.662667
UN-gyo_00567	0	0.463251
UN-gyo_00568	0.450722	0.484472
UN-gyo_00569	0.812439	0.78311
UN-gyo_00570	0.678906	0.762606
UN-gyo_00571	1.93222	1.85968
UN-gyo_00572	1.11101	0.985952
UN-gyo_00573	0.865988	0.775223
UN-gyo_00574	2.74395	2.3169
UN-gyo_00576	2.06755	2.09489
UN-gyo_00577	1.22581	1.43199
UN-gyo_00578	1.0714	1.03136
UN-gyo_00579	1.46491	1.28352
UN-gyo_00580	1.50376	1.48244
UN-gyo_00581	2.08552	1.71302
UN-gyo_00582	0.732453	0.893411
UN-gyo_00583	1.31961	1.22637
UN-gyo_00584	1.09435	0.91375
UN-gyo_00585	1.97846	1.95991
UN-gyo_00586	1.89283	1.97703
UN-gyo_00587	0.755587	0.789738
UN-gyo_00588	0.945439	1.00165
UN-gyo_00589	0.840895	1.28437
UN-gyo_00590	1.49278	1.41526
UN-gyo_00591	1.46196	1.48955
UN-gyo_00592	0.50054	1.07685
UN-gyo_00593	1.84393	2.52118
UN-gyo_00594	1.22027	1.86679
UN-gyo_00595	1.2978	1.81584
UN-gyo_00596	0.987111	1.51336
UN-gyo_00597	0.856664	0.382969
UN-gyo_00598	1.02582	0.497873
UN-gyo_00599	0.953942	0.440021
UN-gyo_00600	1.07647	0.997266
UN-gyo_00601	1.22654	1.62522
UN-gyo_00602	0.683256	0.329192
UN-gyo_00603	1.54999	0.99251
UN-gyo_00604	2.13836	1.54428
UN-gyo_00605	1.72608	1.07182
UN-gyo_00606	1.46046	0.865196
UN-gyo_00607	1.17631	0.644531
UN-gyo_00608	1.35953	1.13534
UN-gyo_00609	1.26561	1.11561
UN-gyo_00610	1.26642	0.964454
UN-gyo_00611	1.40659	1.07343
UN-gyo_00612	2.13945	1.65388
UN-gyo_00613	0.869724	0.494274
UN-gyo_00614	0.601743	0.60973
UN-gyo_00615	1.81669	1.43939
UN-gyo_00616	1.99678	1.67879
UN-gyo_00617	1.85207	1.57828
UN-gyo_00618	1.4045	1.1839
UN-gyo_00619	1.75886	1.58624
UN-gyo_00620	1.29569	1.23719
UN-gyo_00621	1.53921	1.56736
UN-gyo_00622	1.13163	1.24653
UN-gyo_00623	2.12	2.9062
UN-gyo_00624	1.1281	1.20498
UN-gyo_00625	1.51567	1.49947
UN-gyo_00626	2.2302	2.16719
UN-gyo_00627	2.50464	2.52671
UN-gyo_00628	1.69674	1.40641
UN-gyo_00629	1.91176	1.63269
UN-gyo_00630	2.3836	2.01697
UN-gyo_00631	2.01158	1.67034
UN-gyo_00632	1.72109	1.51022
UN-gyo_00633	1.2169	0.663548
UN-gyo_00634	1.67339	1.33733
UN-gyo_00635	0.862839	0.861032
UN-gyo_00636	1.20076	1.66369
UN-gyo_00637	0.42199	0.488086
UN-gyo_00638	0.570008	0.625234
UN-gyo_00639	2.35266	2.01482
UN-gyo_00640	2.4785	2.25943
UN-gyo_00641	1.96878	2.57984
UN-gyo_00642	2.65291	1.79783
UN-gyo_00643	1.94714	1.47444
UN-gyo_00644	2.17835	1.82355
UN-gyo_00645	2.43091	1.7734
UN-gyo_00646	2.01957	1.39264
UN-gyo_00647	1.8791	1.48512
UN-gyo_00648	1.65807	2.00747
UN-gyo_00649	1.56623	1.81999
UN-gyo_00650	1.31536	0.925475
UN-gyo_00651	2.13967	1.13108
UN-gyo_00652	2.23566	1.40603
UN-gyo_00653	2.59686	2.47859
UN-gyo_00654	3.19008	2.80252
UN-gyo_00655	2.17445	1.68839
UN-gyo_00656	1.82958	2.0072
UN-gyo_00657	1.42921	1.46993
UN-gyo_00658	1.18503	0.850198
UN-gyo_00659	2.13275	2.25333
UN-gyo_00660	1.53492	1.60026
UN-gyo_00661	1.39475	1.41684
UN-gyo_00662	1.14147	1.05366
UN-gyo_00663	2.33335	2.24881
UN-gyo_00664	1.05398	0.786323
UN-gyo_00665	1.27322	1.07715
UN-gyo_00666	1.96312	1.49222
UN-gyo_00667	1.79383	1.15439
UN-gyo_00668	2.19251	1.69737
UN-gyo_00669	2.53317	2.10254
UN-gyo_00670	2.78418	3.04397
UN-gyo_00671	2.36458	2.18116
UN-gyo_00672	1.23302	1.12347
UN-gyo_00673	1.16018	0.46744
UN-gyo_00674	1.00935	1.33889
UN-gyo_00675	1.00078	0.993158
UN-gyo_00676	1.15893	0.835142
UN-gyo_00677	0.819678	0.721905
UN-gyo_00678	2.21418	2.23669
UN-gyo_00679	2.0136	1.90466
UN-gyo_00680	1.0941	1.82672
UN-gyo_00681	0.797071	0.686626
UN-gyo_00682	1.99881	1.97229
UN-gyo_00683	2.07771	1.42761
UN-gyo_00684	1.40273	0.845259
UN-gyo_00685	1.70398	1.81569
UN-gyo_00686	0.852159	0.855955
UN-gyo_00687	0.921158	0.618578
UN-gyo_00688	1.53635	1.39247
UN-gyo_00689	1.12594	1.20889
UN-gyo_00690	1.1056	1.00318
UN-gyo_00691	1.6905	2.0994
UN-gyo_00692	1.44634	1.59731
UN-gyo_00693	1.93335	1.72661
UN-gyo_00694	3.16692	3.4537
UN-gyo_00695	2.7213	2.96361
UN-gyo_00696	2.86602	3.67288
UN-gyo_00697	2.11577	2.79115
UN-gyo_00698	2.16633	2.69887
UN-gyo_00699	2.18625	2.27669
UN-gyo_00701	1.2517	1.11362
UN-gyo_00702	0.929882	0.601557
UN-gyo_00703	0.873855	0.729075
UN-gyo_00704	0.448541	0.572907
UN-gyo_00705	0.628074	0.862693
UN-gyo_00706	0.694513	0.544643
UN-gyo_00707	0.277615	0.166256
UN-gyo_00708	0.165875	0.244883
UN-gyo_00709	1.66508	1.69415
UN-gyo_00710	0.442221	0.409155
UN-gyo_00711	0.672657	0.518638
UN-gyo_00712	0.52496	0.380546
UN-gyo_00713	0.841327	0.722322
UN-gyo_00714	0.802111	0.944098
UN-gyo_00715	1.628	1.79201
UN-gyo_00716	0.630125	0.702726
UN-gyo_00717	0.676675	0.753733
UN-gyo_00718	0.475075	0.427962
UN-gyo_00719	0.3443	0.18726
UN-gyo_00720	0.295609	0.270004
UN-gyo_00721	0.263843	0.586424
UN-gyo_00722	0.344863	0.573489
UN-gyo_00723	0.752296	0.899798
UN-gyo_00724	0.774877	0.741835
UN-gyo_00725	0.396072	0.343464
UN-gyo_00726	0.528257	0.366607
UN-gyo_00727	0.780689	1.03501
UN-gyo_00728	0.897606	1.07267
UN-gyo_00729	1.19999	1.77853
UN-gyo_00730	0.468452	0.783648
UN-gyo_00731	1.27343	1.74986
UN-gyo_00732	0.773339	0.844137
UN-gyo_00733	1.03494	1.2138
UN-gyo_00734	0.717684	0.573914
UN-gyo_00735	0.450853	0.271142
UN-gyo_00737	1.98148	1.83297
UN-gyo_00738	1.51125	0.767823
UN-gyo_00739	1.44412	0.785547
UN-gyo_00740	1.56396	0.869589
UN-gyo_00741	1.8029	1.06488
UN-gyo_00742	1.66938	1.02308
UN-gyo_00743	0.766765	0.574621
UN-gyo_00744	1.77678	1.08957
UN-gyo_00745	1.68476	1.07081
UN-gyo_00746	1.70353	1.23755
UN-gyo_00747	1.74353	1.4045
UN-gyo_00749	0.808054	0.606374
UN-gyo_00750	0.745223	0.511062
UN-gyo_00752	1.65816	1.64243
UN-gyo_00753	1.68909	1.39665
UN-gyo_00754	1.37213	0.910211
UN-gyo_00755	1.5382	1.17473
UN-gyo_00756	1.09551	1.04212
UN-gyo_00757	0.404494	0.35263
UN-gyo_00758	0.232681	0.407932
UN-gyo_00759	0.412558	0.486527
UN-gyo_00760	0.534319	0.512814
UN-gyo_00761	0.371785	0.2746
UN-gyo_00762	0.688652	0.604077
UN-gyo_00763	0.608175	0.515784
UN-gyo_00764	0.356352	0.142961
UN-gyo_00765	0.873295	0.610499
UN-gyo_00766	1.30152	0.799291
UN-gyo_00767	2.06166	1.76209
UN-gyo_00768	0.518573	0.47424
UN-gyo_00769	1.08598	1.04717
UN-gyo_00770	1.60739	1.60234
UN-gyo_00771	1.43377	1.36321
UN-gyo_00772	1.25339	0.745523
UN-gyo_00773	1.74687	1.91614
UN-gyo_00774	0.614288	0.507576
UN-gyo_00775	0.149825	0.211163
UN-gyo_00776	0.309459	0.245894
UN-gyo_00777	1.24916	0.87237
UN-gyo_00778	2.49037	0.608871
UN-gyo_00779	2.19675	0.532919
UN-gyo_00780	2.03909	0.624516
UN-gyo_00781	2.10924	0.707012
UN-gyo_00782	2.01954	0.599467
UN-gyo_00783	1.76846	0.692422
UN-gyo_00784	2.52743	0.690778
UN-gyo_00785	2.63247	1.10136
UN-gyo_00786	2.51158	0.565995
UN-gyo_00787	2.97683	1.28249
UN-gyo_00788	2.91555	1.22379
UN-gyo_00789	2.81399	1.17148
UN-gyo_00790	2.6512	1.00398
UN-gyo_00791	2.38246	0.847736
UN-gyo_00792	2.61444	1.50788
UN-gyo_00793	1.19618	0.852436
UN-gyo_00794	1.9156	1.57611
UN-gyo_00795	0.826137	0.60885
UN-gyo_00796	0.829496	0.595612
UN-gyo_00797	2.90947	3.37284
UN-gyo_00798	1.2813	1.0754
UN-gyo_00799	1.48138	1.89698
UN-gyo_00800	1.36524	2.02888
UN-gyo_00801	1.25232	1.91413
UN-gyo_00802	1.62891	2.167
UN-gyo_00803	2.71149	2.85259
UN-gyo_00804	1.54891	2.17703
UN-gyo_00805	1.1104	2.04217
UN-gyo_00806	0.843239	1.66254
UN-gyo_00807	1.00115	1.54995
UN-gyo_00808	1.33506	1.79794
UN-gyo_00809	0.629451	1.48899
UN-gyo_00810	0.951209	0.882259
UN-gyo_00811	1.3668	1.61181
UN-gyo_00812	1.68622	1.52572
UN-gyo_00813	2.00202	1.91546
UN-gyo_00814	1.33626	1.05448
UN-gyo_00815	1.57973	1.46601
UN-gyo_00816	1.79842	2.01942
UN-gyo_00817	1.07273	1.17809
UN-gyo_00818	1.29393	1.79368
UN-gyo_00819	0.908238	1.0598
UN-gyo_00820	1.44841	1.09503
UN-gyo_00821	2.8643	2.59597
UN-gyo_00822	1.92437	1.70642
UN-gyo_00823	1.88004	2.16994
UN-gyo_00824	1.32998	1.31987
UN-gyo_00825	2.66209	2.3393
UN-gyo_00826	2.27613	1.95123
UN-gyo_00827	1.35525	0.917218
UN-gyo_00828	1.03768	0.974129
UN-gyo_00829	2.698	2.67622
UN-gyo_00830	3.21844	2.83273
UN-gyo_00831	2.50231	2.52321
UN-gyo_00832	0.903509	1.05426
UN-gyo_00833	1.54078	1.52882
UN-gyo_00834	1.76588	1.79995
UN-gyo_00835	1.99635	2.09136
UN-gyo_00836	1.89357	1.97944
UN-gyo_00837	1.05148	1.24385
UN-gyo_00838	0.757392	0.913758
UN-gyo_00839	1.02424	1.16224
UN-gyo_00840	1.36847	1.26751
UN-gyo_00841	1.15918	0.784531
UN-gyo_00842	1.66193	1.33229
UN-gyo_00843	1.81191	1.77595
UN-gyo_00844	1.82655	1.7228
UN-gyo_00845	1.20747	1.12205
UN-gyo_00846	1.67526	1.6685
UN-gyo_00847	2.01407	2.11163
UN-gyo_00848	1.63232	1.51617
UN-gyo_00849	1.27971	1.02351
UN-gyo_00850	0.989001	1.02666
UN-gyo_00851	1.06512	1.02097
UN-gyo_00852	0.719856	0.478009
UN-gyo_00853	2.38951	1.01165
UN-gyo_00854	2.24018	0.862738
UN-gyo_00855	1.08632	0.946067
UN-gyo_00856	1.4979	1.28672
UN-gyo_00857	1.51907	1.84156
UN-gyo_00858	1.64165	2.48932
UN-gyo_00859	1.78364	0.780191
UN-gyo_00860	1.85823	1.65694
UN-gyo_00861	1.94058	1.49414
UN-gyo_00862	1.29536	1.15571
UN-gyo_00863	2.43058	2.40335
UN-gyo_00864	0.78109	0.482343
UN-gyo_00865	2.87565	2.7775
UN-gyo_00866	1.99586	1.37035
UN-gyo_00867	1.84841	2.00528
UN-gyo_00868	1.78106	1.31249
UN-gyo_00869	1.13966	1.04684
UN-gyo_00870	1.03592	0.915791
UN-gyo_00871	1.05847	1.06907
UN-gyo_00872	0.859855	0.361937
UN-gyo_00873	0.797488	0.693362
UN-gyo_00874	1.24199	1.29633
UN-gyo_00875	1.51793	1.6433
UN-gyo_00876	0.293068	0.185703
UN-gyo_00877	0.970132	1.31422
UN-gyo_00878	1.3181	1.70192
UN-gyo_00879	1.03309	0.905225
UN-gyo_00880	0.977488	1.09196
UN-gyo_00881	0.981065	0.871037
UN-gyo_00882	0.816351	0.682797
UN-gyo_00883	1.32405	2.56076
UN-gyo_00884	1.73799	1.95673
UN-gyo_00885	0.614866	0.53638
UN-gyo_00886	1.36239	1.59163
UN-gyo_00887	1.69306	1.96825
UN-gyo_00888	1.54276	1.92628
UN-gyo_00889	1.25969	1.78134
UN-gyo_00890	1.24878	1.78165
UN-gyo_00891	2.40355	2.14629
UN-gyo_00892	1.45818	1.04212
UN-gyo_00893	1.09971	0.687058
UN-gyo_00894	2.68288	2.2159
UN-gyo_00896	1.91031	1.32289
UN-gyo_00897	1.33104	1.148
UN-gyo_00898	1.64501	1.60318
UN-gyo_00899	1.46618	1.65604
UN-gyo_00900	0.828826	1.17571
UN-gyo_00901	1.41582	1.45259
UN-gyo_00902	1.50716	1.32951
UN-gyo_00903	0.461714	1.22037
UN-gyo_00904	1.04048	0.872147
UN-gyo_00905	1.89109	1.60061
UN-gyo_00906	2.22814	1.45772
UN-gyo_00907	2.48905	2.09235
UN-gyo_00908	2.42234	1.48925
UN-gyo_00909	2.21064	1.22408
UN-gyo_00910	1.88756	2.2214
UN-gyo_00911	1.36621	1.31877
UN-gyo_00912	2.43248	1.55998
UN-gyo_00913	1.49506	1.52486
UN-gyo_00914	1.06986	1.07954
UN-gyo_00915	0.715395	0.988936
UN-gyo_00916	1.07789	1.14802
UN-gyo_00917	1.2107	1.30458
UN-gyo_00918	1.03411	1.19094
UN-gyo_00919	1.87177	0.572559
UN-gyo_00920	0.680383	0.176173
UN-gyo_00921	0.769568	0.32765
UN-gyo_00922	0.771729	0.307951
UN-gyo_00923	0.871183	0.306059
UN-gyo_00924	1.93428	0.693362
UN-gyo_00925	1.84922	0.406523
UN-gyo_00926	1.67466	0.491319
UN-gyo_00927	3.08305	2.60789
UN-gyo_00928	2.6854	2.13131
UN-gyo_00929	1.40166	0.922256
UN-gyo_00930	1.4989	1.00113
UN-gyo_00931	1.35186	1.02142
UN-gyo_00932	0.628654	0.244695
UN-gyo_00933	0.557435	0.562247
UN-gyo_00934	0.718664	0.992172
UN-gyo_00935	1.32619	1.25878
UN-gyo_00936	0.434402	0.437515
UN-gyo_00937	0.289464	0.278759
UN-gyo_00938	0.375919	0.516513
UN-gyo_00939	0.2885	0.319505
UN-gyo_00940	0.408202	0.416099
UN-gyo_00941	0.447797	0.330103
UN-gyo_00942	0.227015	0.37776
UN-gyo_00943	0.246704	0.328847
UN-gyo_00944	0.919598	0.904361
UN-gyo_00945	1.85513	1.53811
UN-gyo_00946	1.28223	0.577142
UN-gyo_00947	1.92353	1.03151
UN-gyo_00948	1.925	1.08654
UN-gyo_00949	1.96613	1.13108
UN-gyo_00950	1.57854	0.896642
UN-gyo_00951	1.86712	1.51779
UN-gyo_00952	2.6865	2.2913
UN-gyo_00953	0.887404	0.907513
UN-gyo_00954	0.937304	1.05429
UN-gyo_00955	1.30778	1.26564
UN-gyo_00956	2.30447	1.94855
UN-gyo_00957	1.42694	1.1806
UN-gyo_00958	1.11136	1.27071
UN-gyo_00959	0.29631	0.246689
UN-gyo_00960	0.493194	0.577484
UN-gyo_00961	0.3573	0.437213
UN-gyo_00962	0.952804	0.965855
UN-gyo_00963	2.34791	1.86756
UN-gyo_00964	0.955222	1.29379
UN-gyo_00965	1.28028	0.908026
UN-gyo_00966	1.14521	1.08153
UN-gyo_00967	0.658765	0.942801
UN-gyo_00968	0.854795	1.37472
UN-gyo_00969	1.64415	1.63187
UN-gyo_00970	2.03359	1.63271
UN-gyo_00971	1.47356	1.89252
UN-gyo_00972	1.04786	1.38766
UN-gyo_00973	0.848335	0.797107
UN-gyo_00974	0.829376	0.69551
UN-gyo_00975	0.968286	0.840011
UN-gyo_00976	0.9813	0.836479
UN-gyo_00977	0.965361	0.746142
UN-gyo_00978	0.972274	0.743382
UN-gyo_00979	1.07463	0.900767
UN-gyo_00981	1.54588	1.4101
UN-gyo_00982	1.17482	1.03845
UN-gyo_00983	0.711199	0.601382
UN-gyo_00984	0.763899	1.46504
UN-gyo_00985	0.914313	1.14521
UN-gyo_00986	0.536621	0.777883
UN-gyo_00987	0.726726	0.840302
UN-gyo_00988	0.661278	0.699193
UN-gyo_00989	0.253529	0.12849
UN-gyo_00990	0.217448	0.163935
UN-gyo_00991	0.145775	0.150973
UN-gyo_00992	0.257146	0.300976
UN-gyo_00993	1.03758	0.6876
UN-gyo_00994	0.685297	0.570607
UN-gyo_00995	0.588407	0.618618
UN-gyo_00996	1.68175	1.73586
UN-gyo_00997	2.08689	2.04681
UN-gyo_00998	1.68633	1.54882
UN-gyo_00999	1.84508	1.55372
UN-gyo_01000	1.01074	1.09588
UN-gyo_01001	0.410918	0.631927
UN-gyo_01002	0.836595	1.81314
UN-gyo_01003	1.07597	0.949268
UN-gyo_01004	0.936383	0.516844
UN-gyo_01005	1.04942	0.740279
UN-gyo_01006	1.09022	1.08757
UN-gyo_01007	0.837043	0.600433
UN-gyo_01008	1.0765	0.69124
UN-gyo_01009	1.07132	0.687435
UN-gyo_01010	1.63665	1.89383
UN-gyo_01011	1.90051	1.71999
UN-gyo_01012	2.20083	1.94402
UN-gyo_01013	0.583475	0.377266
UN-gyo_01014	2.04957	1.54333
UN-gyo_01015	1.65396	1.14237
UN-gyo_01016	1.37024	0.800017
UN-gyo_01018	3.52931	3.75574
UN-gyo_01019	2.21025	1.74376
UN-gyo_01020	2.63412	2.32291
UN-gyo_01021	2.91713	2.8101
UN-gyo_01022	1.20081	1.02905
UN-gyo_01023	1.54669	1.42759
UN-gyo_01024	2.86184	2.56055
UN-gyo_01025	1.65325	1.5858
UN-gyo_01026	2.4925	1.90294
UN-gyo_01027	1.59349	1.82487
UN-gyo_01028	1.80757	1.51816
UN-gyo_01029	0.815595	0.705143
UN-gyo_01030	1.05633	0.854292
UN-gyo_01031	1.22099	1.32835
UN-gyo_01032	1.52134	1.75341
UN-gyo_01033	1.07456	1.40791
UN-gyo_01034	1.59181	1.20772
UN-gyo_01035	1.77868	1.30376
UN-gyo_01036	1.43629	1.26444
UN-gyo_01037	0.593076	0.604116
UN-gyo_01038	3.23591	3.10617
UN-gyo_01039	2.47627	1.87253
UN-gyo_01040	2.20259	1.64784
UN-gyo_01041	2.56585	2.25039
UN-gyo_01042	2.65033	2.15729
UN-gyo_01043	2.45453	2.58096
UN-gyo_01044	1.40887	1.45873
UN-gyo_01045	1.50767	1.32286
UN-gyo_01046	0.968764	0.661504
UN-gyo_01047	1.10612	0.9768
UN-gyo_01048	0.659185	0.627498
UN-gyo_01049	2.16482	1.58369
UN-gyo_01050	1.90198	1.73587
UN-gyo_01051	2.65253	2.21176
UN-gyo_01052	1.85666	1.50275
UN-gyo_01053	1.35434	0.756385
UN-gyo_01054	1.36334	0.874743
UN-gyo_01055	1.95677	1.74555
UN-gyo_01056	2.23622	1.72204
UN-gyo_01057	2.74351	3.06228
UN-gyo_01058	1.51678	1.04479
UN-gyo_01059	2.0483	1.86863
UN-gyo_01060	1.86698	1.78699
UN-gyo_01061	1.94603	1.52085
UN-gyo_01062	2.31446	1.91618
UN-gyo_01063	2.96598	2.54945
UN-gyo_01064	2.60043	2.05314
UN-gyo_01065	2.29838	1.80765
UN-gyo_01066	2.20381	1.89396
UN-gyo_01067	2.56584	2.20227
UN-gyo_01068	2.48134	1.78599
UN-gyo_01069	2.83562	2.02833
UN-gyo_01070	1.11016	0.693603
UN-gyo_01071	0.539337	0.443169
UN-gyo_01072	0.503819	0.528636
UN-gyo_01073	0.770941	0.666732
UN-gyo_01074	1.77015	1.7768
UN-gyo_01075	1.44969	1.27415
UN-gyo_01076	2.3663	2.08113
UN-gyo_01077	0.923535	0.851034
UN-gyo_01078	1.50179	1.20584
UN-gyo_01079	1.59181	1.72886
UN-gyo_01080	1.60728	1.35821
UN-gyo_01081	0.766273	0.663481
UN-gyo_01082	2.28818	2.02431
UN-gyo_01083	1.02331	0.848938
UN-gyo_01084	2.03238	1.96219
UN-gyo_01085	2.28926	2.23788
UN-gyo_01086	2.31128	1.56317
UN-gyo_01087	2.54189	1.87016
UN-gyo_01088	2.62857	2.42277
UN-gyo_01089	1.6465	1.59087
UN-gyo_01091	2.03566	1.8537
UN-gyo_01092	2.01249	1.78435
UN-gyo_01093	1.69667	1.4105
UN-gyo_01094	1.42665	2.05579
UN-gyo_01095	2.25772	2.3283
UN-gyo_01096	2.38556	2.44642
UN-gyo_01097	1.7951	1.6606
UN-gyo_01098	0.593727	0.774672
UN-gyo_01099	0.421665	0.525144
UN-gyo_01100	0.704933	0.87237
UN-gyo_01101	0.59477	0.565274
UN-gyo_01102	2.60644	2.52624
UN-gyo_01103	3.01888	2.82886
UN-gyo_01104	2.65737	2.26739
UN-gyo_01105	2.18659	1.78012
UN-gyo_01106	1.93272	1.64556
UN-gyo_01107	1.64085	1.44704
UN-gyo_01108	1.04178	0.861032
UN-gyo_01109	1.06148	0.891643
UN-gyo_01111	1.43712	1.8062
UN-gyo_01112	1.76192	1.1146
UN-gyo_01113	2.25663	1.61303
UN-gyo_01114	1.48029	0.871218
UN-gyo_01115	1.62632	1.48315
UN-gyo_01116	1.15944	1.07245
UN-gyo_01117	1.42341	1.37989
UN-gyo_01118	2.74756	2.80986
UN-gyo_01119	2.61081	2.19695
UN-gyo_01121	1.7376	1.54679
UN-gyo_01122	1.99697	1.95423
UN-gyo_01123	1.54575	1.44361
UN-gyo_01124	2.36903	2.35785
UN-gyo_01125	2.5194	2.15277
UN-gyo_01127	1.66028	1.11009
UN-gyo_01128	2.15035	1.98093
UN-gyo_01129	2.15797	2.10995
UN-gyo_01130	1.88243	1.99608
UN-gyo_01131	1.81905	1.86996
UN-gyo_01132	1.37797	1.55502
UN-gyo_01133	0.663453	1.139
UN-gyo_01134	1.1415	2.06019
UN-gyo_01135	1.3214	2.35307
UN-gyo_01136	1.29545	1.99835
UN-gyo_01137	1.40954	1.10363
UN-gyo_01138	1.72956	1.49076
UN-gyo_01139	2.36303	2.97993
UN-gyo_01140	1.21959	0.830766
UN-gyo_01141	1.27654	1.04825
UN-gyo_01142	1.11583	0.719757
UN-gyo_01143	0.827084	0.493514
UN-gyo_01144	1.10812	1.16996
UN-gyo_01146	1.82287	1.66983
UN-gyo_01147	1.25446	1.23815
UN-gyo_01148	1.70936	1.52716
UN-gyo_01149	1.47821	1.23654
UN-gyo_01150	1.51671	1.12947
UN-gyo_01151	1.88485	1.47119
UN-gyo_01152	1.5178	1.46981
UN-gyo_01153	2.10914	2.29754
UN-gyo_01154	1.61962	1.73356
UN-gyo_01155	1.17324	1.39004
UN-gyo_01156	1.27472	1.56399
UN-gyo_01157	1.36976	1.41342
UN-gyo_01158	2.16127	1.97721
UN-gyo_01159	2.22549	2.34621
UN-gyo_01160	1.90612	1.67706
UN-gyo_01161	2.07066	1.95261
UN-gyo_01162	1.85581	1.84898
UN-gyo_01163	1.80651	1.44257
UN-gyo_01164	1.70737	1.41803
UN-gyo_01165	1.14041	1.0962
UN-gyo_01166	0.980223	0.994963
UN-gyo_01167	1.16761	1.17195
UN-gyo_01169	0.978363	0.736158
UN-gyo_01170	0.761992	0.624655
UN-gyo_01171	2.44349	2.92639
UN-gyo_01172	1.92071	2.20083
UN-gyo_01174	2.77102	1.96904
UN-gyo_01175	2.90498	2.54192
UN-gyo_01176	2.18709	1.86916
UN-gyo_01177	1.54723	1.30232
UN-gyo_01178	1.47368	1.16409
UN-gyo_01179	1.19594	1.40558
UN-gyo_01180	0.970187	0.93686
UN-gyo_01181	2.01592	1.85301
UN-gyo_01182	1.7367	1.4131
UN-gyo_01183	1.76914	1.5724
UN-gyo_01184	1.77165	1.56302
UN-gyo_01185	2.16096	1.94378
UN-gyo_01186	1.84163	1.57157
UN-gyo_01187	1.77492	1.49526
UN-gyo_01188	2.09885	1.51348
UN-gyo_01189	2.02297	1.56825
UN-gyo_01190	1.38366	1.01026
UN-gyo_01191	2.59558	2.68509
UN-gyo_01192	1.61866	1.46094
UN-gyo_01193	1.63288	1.17299
UN-gyo_01194	3.60641	3.33887
UN-gyo_01195	1.9482	1.68784
UN-gyo_01196	2.25935	1.89138
UN-gyo_01197	2.02617	1.74102
UN-gyo_01198	2.07216	1.85905
UN-gyo_01199	1.16376	0.820846
UN-gyo_01200	1.11404	0.916743
UN-gyo_01201	3.3564	2.42684
UN-gyo_01202	1.55219	1.61319
UN-gyo_01203	1.70684	1.8608
UN-gyo_01204	1.9643	1.88541
UN-gyo_01205	1.38148	1.1049
UN-gyo_01206	1.56805	1.29877
UN-gyo_01207	1.54075	1.36735
UN-gyo_01208	1.6202	1.46789
UN-gyo_01209	1.39103	1.73861
UN-gyo_01210	1.24015	1.86657
UN-gyo_01211	1.49496	1.57045
UN-gyo_01212	1.27473	0.972038
UN-gyo_01213	1.2407	0.893959
UN-gyo_01214	0.81633	0.905359
UN-gyo_01215	0.584202	0.270932
UN-gyo_01216	1.53126	1.91137
UN-gyo_01217	1.58597	2.00733
UN-gyo_01218	0.717233	0.846384
UN-gyo_01219	0.690175	0.917208
UN-gyo_01220	0.805028	1.27952
UN-gyo_01221	2.04348	1.51491
UN-gyo_01222	0.368733	0.369784
UN-gyo_01223	0.577143	0.639756
UN-gyo_01224	0.911696	0.741715
UN-gyo_01225	0.566302	0.403837
UN-gyo_01226	0.537787	0.62237
UN-gyo_01227	1.29369	1.7328
UN-gyo_01228	1.21676	1.36315
UN-gyo_01229	1.24377	1.26314
UN-gyo_01230	1.0762	0.909124
UN-gyo_01231	0.562501	0.838958
UN-gyo_01232	1.11391	1.0212
UN-gyo_01233	1.38037	1.06282
UN-gyo_01234	1.43573	1.02709
UN-gyo_01235	1.661	1.38697
UN-gyo_01236	2.07584	1.83067
UN-gyo_01237	1.95782	1.94262
UN-gyo_01238	1.94722	2.02064
UN-gyo_01239	1.90644	2.06989
UN-gyo_01240	0.773754	0.347692
UN-gyo_01241	0.976231	0.519265
UN-gyo_01242	0.860405	0.649074
UN-gyo_01243	1.03805	1.12431
UN-gyo_01244	1.0542	1.20067
UN-gyo_01245	1.09403	1.24909
UN-gyo_01246	0.710006	0.603997
UN-gyo_01247	0.937972	0.760126
UN-gyo_01248	0.914862	0.597159
UN-gyo_01249	0.686833	0.759826
UN-gyo_01250	1.31213	1.23418
UN-gyo_01251	1.17069	1.1724
UN-gyo_01252	0.912815	1.42786
UN-gyo_01253	0.632658	0.948966
UN-gyo_01254	0.727636	1.03056
UN-gyo_01255	0.699154	1.03807
UN-gyo_01256	0.865049	1.08931
UN-gyo_01257	0.99405	0.866826
UN-gyo_01258	0.763899	0.302402
UN-gyo_01259	1.38789	1.21114
UN-gyo_01260	1.75246	1.78369
UN-gyo_01261	1.14967	0.959499
UN-gyo_01262	2.36843	2.18175
UN-gyo_01263	2.51445	2.49839
UN-gyo_01264	1.68558	1.75302
UN-gyo_01265	2.56917	2.93037
UN-gyo_01266	1.40843	1.66487
UN-gyo_01267	1.3804	1.73374
UN-gyo_01268	0.848466	0.935812
UN-gyo_01269	1.22839	1.6241
UN-gyo_01270	1.28382	1.67481
UN-gyo_01271	1.13763	1.60778
UN-gyo_01272	0.889728	1.30633
UN-gyo_01273	0.960412	1.47585
UN-gyo_01274	1.03419	1.40922
UN-gyo_01275	1.38148	1.72883
UN-gyo_01276	1.37473	1.50694
UN-gyo_01277	2.50874	2.55032
UN-gyo_01278	1.35853	1.46053
UN-gyo_01279	2.06722	1.95455
UN-gyo_01280	2.01265	2.02578
UN-gyo_01281	2.47504	3.05331
UN-gyo_01282	2.25144	1.9635
UN-gyo_01283	1.74615	1.58526
UN-gyo_01284	0.851747	0.632848
UN-gyo_01285	1.55287	1.52569
UN-gyo_01286	1.51063	1.19581
UN-gyo_01287	1.17122	1.12615
UN-gyo_01288	0.994119	0.825324
UN-gyo_01289	0.777013	0.589946
UN-gyo_01290	1.43185	1.16275
UN-gyo_01291	1.99614	1.78242
UN-gyo_01292	1.5589	1.2044
UN-gyo_01293	1.82634	1.85577
UN-gyo_01294	3.14327	3.27279
UN-gyo_01295	1.66511	1.4283
UN-gyo_01296	0.716631	0.601382
UN-gyo_01297	1.82326	2.01542
UN-gyo_01298	1.9205	2.08961
UN-gyo_01299	3.74414	4.16688
UN-gyo_01300	3.85542	4.30144
UN-gyo_01302	2.29602	2.05847
UN-gyo_01303	2.96459	2.67178
UN-gyo_01304	1.61532	1.18852
UN-gyo_01305	2.19232	2.2497
UN-gyo_01306	1.84707	1.80942
UN-gyo_01307	1.42888	1.41942
UN-gyo_01308	1.57249	1.35828
UN-gyo_01309	2.40571	2.1961
UN-gyo_01310	0.773535	0.633971
UN-gyo_01311	2.1087	2.08071
UN-gyo_01312	1.65327	1.43182
UN-gyo_01313	1.73538	1.90676
UN-gyo_01314	1.45805	1.56392
UN-gyo_01315	1.45021	1.17381
UN-gyo_01316	2.48294	2.40169
UN-gyo_01317	1.64746	1.30208
UN-gyo_01318	2.18641	1.78366
UN-gyo_01319	1.32735	0.906678
UN-gyo_01320	2.96712	2.4861
UN-gyo_01321	2.53585	1.78284
UN-gyo_01322	1.81859	1.12773
UN-gyo_01323	2.21773	2.07508
UN-gyo_01325	0.905598	0.921074
UN-gyo_01326	1.39931	1.01023
UN-gyo_01327	0.905862	0.882783
UN-gyo_01328	0.622559	0.57018
UN-gyo_01329	0.675077	0.541219
UN-gyo_01330	0.456092	0.379602
UN-gyo_01331	1.61553	1.18998
UN-gyo_01332	1.77558	1.38693
UN-gyo_01333	2.13117	1.8718
UN-gyo_01334	2.44717	2.21585
UN-gyo_01335	2.45891	2.28781
UN-gyo_01336	2.23032	2.27485
UN-gyo_01337	2.19179	2.20339
UN-gyo_01338	1.82417	1.56051
UN-gyo_01339	1.55466	1.2584
UN-gyo_01340	2.13382	1.78414
UN-gyo_01341	2.72724	2.45316
UN-gyo_01342	2.41868	2.25146
UN-gyo_01343	2.22528	1.84947
UN-gyo_01344	1.88176	1.39905
UN-gyo_01345	1.81347	1.30467
UN-gyo_01346	1.65422	1.4471
UN-gyo_01347	1.35041	1.04858
UN-gyo_01348	1.4912	1.20179
UN-gyo_01349	1.6221	1.33177
UN-gyo_01350	1.54511	1.29469
UN-gyo_01351	0.702768	0.575619
UN-gyo_01352	1.76175	1.51274
UN-gyo_01353	1.73083	1.34459
UN-gyo_01354	1.22005	1.04254
UN-gyo_01355	1.20019	1.20384
UN-gyo_01356	2.35204	2.06022
UN-gyo_01357	0.618824	0.731402
UN-gyo_01358	0.409927	0.261337
UN-gyo_01359	0.763899	0.46438
UN-gyo_01360	0.799429	0.610531
UN-gyo_01361	2.48478	2.37635
UN-gyo_01362	2.78934	2.53705
UN-gyo_01363	2.89196	2.98543
UN-gyo_01364	1.76105	1.67998
UN-gyo_01365	1.42663	1.38251
UN-gyo_01366	2.09115	2.63344
UN-gyo_01367	2.17754	2.61433
UN-gyo_01368	2.29208	2.6892
UN-gyo_01369	1.92953	2.04839
UN-gyo_01370	2.17794	1.79843
UN-gyo_01371	2.40658	1.72133
UN-gyo_01372	1.8837	1.52015
UN-gyo_01373	1.71902	1.41575
UN-gyo_01374	1.59605	1.60294
UN-gyo_01375	1.36378	1.41275
UN-gyo_01376	1.14777	0.712011
UN-gyo_01377	2.53434	2.16181
UN-gyo_01378	2.64207	2.33609
UN-gyo_01379	2.46946	2.06345
UN-gyo_01380	1.86139	1.36587
UN-gyo_01381	1.64154	1.16352
UN-gyo_01382	1.66529	1.45693
UN-gyo_01383	1.7725	1.5475
UN-gyo_01384	0.977045	0.837277
UN-gyo_01385	1.94241	2.08376
UN-gyo_01386	2.08838	2.18796
UN-gyo_01387	1.41322	1.14443
UN-gyo_01388	2.64123	2.36042
UN-gyo_01389	1.32581	1.70836
UN-gyo_01390	1.79451	1.73749
UN-gyo_01391	1.62449	1.91409
UN-gyo_01392	2.21875	2.04108
UN-gyo_01393	1.35181	1.40272
UN-gyo_01394	1.5204	1.54231
UN-gyo_01395	2.31195	2.00557
UN-gyo_01396	2.1952	1.88792
UN-gyo_01397	2.59325	2.75661
UN-gyo_01398	2.27942	2.37254
UN-gyo_01400	1.4928	1.43193
UN-gyo_01401	1.19709	0.525096
UN-gyo_01402	2.43076	2.58509
UN-gyo_01403	2.56958	2.80796
UN-gyo_01404	2.18502	2.36826
UN-gyo_01405	1.93695	2.19779
UN-gyo_01406	1.25175	1.6294
UN-gyo_01407	0.812921	0.773083
UN-gyo_01408	1.54398	1.58336
UN-gyo_01409	1.0138	1.01474
UN-gyo_01410	0.996858	0.669772
UN-gyo_01411	2.32877	2.03511
UN-gyo_01412	1.8936	1.25704
UN-gyo_01413	1.49592	1.58024
UN-gyo_01414	1.25395	1.10194
UN-gyo_01415	1.03402	0.949847
UN-gyo_01416	1.16505	1.11627
UN-gyo_01417	0.749275	0.637441
UN-gyo_01418	1.87612	1.82496
UN-gyo_01419	2.10342	2.16216
UN-gyo_01420	1.90613	1.54612
UN-gyo_01421	2.3631	2.04509
UN-gyo_01422	1.28822	1.34105
UN-gyo_01423	1.86573	1.78842
UN-gyo_01424	1.91297	1.83233
UN-gyo_01425	1.85008	2.2807
UN-gyo_01426	1.63606	1.61331
UN-gyo_01427	2.10913	1.74247
UN-gyo_01428	3.078	2.836
UN-gyo_01429	1.63141	1.73196
UN-gyo_01430	2.1491	1.89419
UN-gyo_01431	2.10665	1.70836
UN-gyo_01432	1.8426	1.47602
UN-gyo_01433	1.90345	1.81568
UN-gyo_01434	1.64256	1.43363
UN-gyo_01435	1.35551	1.14002
UN-gyo_01436	1.70054	2.12502
UN-gyo_01437	1.30917	1.54678
UN-gyo_01438	1.55632	1.82967
UN-gyo_01439	1.09435	0.967507
UN-gyo_01440	1.68388	1.961
UN-gyo_01441	2.02427	2.24346
UN-gyo_01442	1.73033	1.74023
UN-gyo_01443	1.6986	1.78839
UN-gyo_01444	1.75218	1.88668
UN-gyo_01445	1.55319	1.87156
UN-gyo_01446	1.24949	1.36967
UN-gyo_01447	1.56091	1.46984
UN-gyo_01448	1.63898	1.43238
UN-gyo_01449	1.06941	1.24063
UN-gyo_01450	0.949645	0.65944
UN-gyo_01451	1.13181	0.901301
UN-gyo_01452	1.19245	1.06291
UN-gyo_01453	1.31517	0.825579
UN-gyo_01454	1.23424	0.91452
UN-gyo_01455	1.24039	0.767449
UN-gyo_01456	2.1037	2.05076
UN-gyo_01457	1.08317	1.01841
UN-gyo_01458	0.527324	0.499573
UN-gyo_01459	1.04334	1.02845
UN-gyo_01460	0.636987	0.609264
UN-gyo_01461	0.408483	0.391305
UN-gyo_01462	0.655539	0.504177
UN-gyo_01463	0.788714	0.645583
UN-gyo_01464	0.876208	0.544643
UN-gyo_01465	0.715452	0.508836
UN-gyo_01466	1.44793	1.4591
UN-gyo_01467	1.23908	1.24483
UN-gyo_01468	1.78601	1.60017
UN-gyo_01469	0.848146	0.892171
UN-gyo_01470	0.59926	0.640428
UN-gyo_01471	1.15187	1.2339
UN-gyo_01472	1.38148	1.36762
UN-gyo_01473	1.92081	2.05943
UN-gyo_01474	2.21807	2.31703
UN-gyo_01475	2.19837	1.97099
UN-gyo_01476	1.97973	1.84434
UN-gyo_01477	1.8173	1.6379
UN-gyo_01478	2.01094	1.88248
UN-gyo_01479	2.02077	1.81523
UN-gyo_01480	1.71348	1.547
UN-gyo_01481	1.15632	0.940767
UN-gyo_01482	0.780916	0.768292
UN-gyo_01483	0.907351	0.71032
UN-gyo_01484	0.836756	0.718766
UN-gyo_01485	1.1018	1.09783
UN-gyo_01486	2.29329	2.19462
UN-gyo_01487	2.97634	3.12201
UN-gyo_01488	1.42755	0.913279
UN-gyo_01489	2.29679	2.63944
UN-gyo_01490	0.690865	0.802449
UN-gyo_01491	1.62302	1.71035
UN-gyo_01492	1.4754	1.47285
UN-gyo_01493	1.42096	1.436
UN-gyo_01494	2.16239	2.42576
UN-gyo_01495	0.895937	0.76517
UN-gyo_01496	1.25439	1.11384
UN-gyo_01498	2.62718	2.1301
UN-gyo_01499	2.3556	1.787
UN-gyo_01500	2.37385	2.21786
UN-gyo_01501	3.29845	3.232
UN-gyo_01502	2.10529	1.58498
UN-gyo_01503	2.27485	1.78841
UN-gyo_01504	2.58058	2.71535
UN-gyo_01505	2.5102	2.6931
UN-gyo_01506	1.28633	1.37786
UN-gyo_01507	1.36035	1.60416
UN-gyo_01508	2.79665	2.71406
UN-gyo_01509	2.05346	1.91447
UN-gyo_01510	1.40668	1.94539
UN-gyo_01511	1.19834	1.16843
UN-gyo_01512	3.86879	3.50924
UN-gyo_01513	1.55918	1.28263
UN-gyo_01514	1.02175	0.626096
UN-gyo_01515	1.19643	0.69139
UN-gyo_01516	1.91476	1.56175
UN-gyo_01517	2.05156	1.61063
UN-gyo_01518	2.38612	2.10117
UN-gyo_01519	2.01435	1.63662
UN-gyo_01520	2.01151	2.04443
UN-gyo_01521	0.489695	0.437024
UN-gyo_01522	1.24548	1.40369
UN-gyo_01523	2.25284	2.33326
UN-gyo_01524	1.24934	1.3463
UN-gyo_01525	2.20295	2.17018
UN-gyo_01526	0.969478	0.708598
UN-gyo_01527	1.54894	1.34118
UN-gyo_01528	1.54348	0.780994
UN-gyo_01529	1.26174	1.08812
UN-gyo_01530	1.29658	1.18328
UN-gyo_01531	1.02234	0.920897
UN-gyo_01532	2.29263	1.96945
UN-gyo_01533	2.81826	2.5798
UN-gyo_01534	3.75164	3.87268
UN-gyo_01535	2.30468	1.75295
UN-gyo_01536	2.16952	1.60656
UN-gyo_01537	2.13416	1.7176
UN-gyo_01538	2.73215	2.49992
UN-gyo_01539	2.28276	1.96298
UN-gyo_01540	1.32206	0.519961
UN-gyo_01541	3.13715	2.81558
UN-gyo_01542	1.59792	1.04007
UN-gyo_01543	0.694898	0.535811
UN-gyo_01544	1.05668	1.60968
UN-gyo_01545	1.28474	1.23459
UN-gyo_01546	1.30589	1.42849
UN-gyo_01547	1.51328	1.59784
UN-gyo_01548	3.11529	2.48114
UN-gyo_01549	3.21705	2.65994
UN-gyo_01550	1.51585	1.75857
UN-gyo_01551	1.7034	1.79931
UN-gyo_01552	2.00269	2.01051
UN-gyo_01553	2.06101	2.02073
UN-gyo_01554	2.17288	2.24064
UN-gyo_01555	1.76846	2.05984
UN-gyo_01556	1.89893	2.16132
UN-gyo_01557	1.39739	1.24549
UN-gyo_01558	1.92908	2.4441
UN-gyo_01559	2.64973	2.40974
UN-gyo_01560	1.20834	1.38366
UN-gyo_01561	1.24267	1.32851
UN-gyo_01562	1.48434	1.34455
UN-gyo_01563	0.965642	0.721492
UN-gyo_01564	0.998326	1.29248
UN-gyo_01565	0.672213	0.834291
UN-gyo_01566	1.09748	0.720659
UN-gyo_01567	1.61686	1.35765
UN-gyo_01568	1.43792	1.12976
UN-gyo_01569	1.8866	1.7064
UN-gyo_01570	2.2902	1.92657
UN-gyo_01571	1.93805	1.85001
UN-gyo_01572	1.60106	1.20434
UN-gyo_01573	1.92745	1.48382
UN-gyo_01574	2.58859	2.0694
UN-gyo_01575	1.65288	1.54378
UN-gyo_01576	2.13955	1.75021
UN-gyo_01577	1.9439	1.48453
UN-gyo_01578	1.6959	1.50874
UN-gyo_01579	1.35729	0.970755
UN-gyo_01580	1.03899	0.979086
UN-gyo_01581	1.15758	1.28421
UN-gyo_01582	1.10889	1.55404
UN-gyo_01583	2.14167	3.11864
UN-gyo_01584	1.70784	2.52177
UN-gyo_01585	1.07023	1.04074
UN-gyo_01586	0.976017	0.913302
UN-gyo_01587	1.97666	1.78316
UN-gyo_01588	1.03148	0.991338
UN-gyo_01589	1.39702	1.77006
UN-gyo_01590	0.907974	1.04795
UN-gyo_01591	2.78668	2.64214
UN-gyo_01592	0.949817	1.02967
UN-gyo_01593	1.50812	1.6224
UN-gyo_01594	1.48699	1.1598
UN-gyo_01595	2.1223	2.37556
UN-gyo_01596	1.64707	1.55286
UN-gyo_01597	1.06035	0.637229
UN-gyo_01598	1.33788	1.18397
UN-gyo_01599	1.56076	1.27784
UN-gyo_01600	1.91488	1.47113
UN-gyo_01601	2.35196	2.14517
UN-gyo_01602	2.9437	2.80941
UN-gyo_01603	2.93876	2.63895
UN-gyo_01604	2.05074	1.69672
UN-gyo_01605	1.66056	1.5542
UN-gyo_01606	1.88125	1.99393
UN-gyo_01607	1.88693	2.05271
UN-gyo_01608	1.51446	1.36384
UN-gyo_01609	1.77622	1.67693
UN-gyo_01610	2.0344	1.84551
UN-gyo_01611	1.40744	1.25025
UN-gyo_01612	1.74745	1.34418
UN-gyo_01613	2.91202	2.69933
UN-gyo_01614	1.84699	2.01301
UN-gyo_01615	2.43378	2.2924
UN-gyo_01616	2.06019	1.51398
UN-gyo_01617	2.21732	1.62451
UN-gyo_01618	1.66541	1.42516
UN-gyo_01619	1.18549	0.782224
UN-gyo_01620	1.77884	1.32795
UN-gyo_01621	1.74071	1.33712
UN-gyo_01622	2.14398	1.64851
UN-gyo_01623	2.03738	1.99587
UN-gyo_01624	2.27313	2.4787
UN-gyo_01625	1.20357	1.22078
UN-gyo_01626	1.29027	1.02871
UN-gyo_01627	1.58939	1.40785
UN-gyo_01628	1.69875	1.57666
UN-gyo_01629	1.58313	1.429
UN-gyo_01630	1.98067	1.78936
UN-gyo_01631	1.89654	1.72551
UN-gyo_01632	1.85234	1.68211
UN-gyo_01633	1.78479	1.63162
UN-gyo_01634	1.87801	1.65542
UN-gyo_01635	1.90585	1.77478
UN-gyo_01636	2.21594	1.85921
UN-gyo_01637	2.03144	1.57655
UN-gyo_01638	1.86914	1.42151
UN-gyo_01639	2.05422	1.59696
UN-gyo_01640	2.30327	1.89634
UN-gyo_01641	2.66593	2.32493
UN-gyo_01642	2.98279	2.68729
UN-gyo_01643	3.57158	3.56395
UN-gyo_01645	2.71266	2.68849
UN-gyo_01646	1.58216	1.51491
UN-gyo_01647	1.69259	1.46918
UN-gyo_01648	1.50058	1.18382
UN-gyo_01650	0.987687	1.19112
UN-gyo_01651	1.28643	1.05529
UN-gyo_01652	3.68227	3.24754
UN-gyo_01653	3.24674	3.07298
UN-gyo_01654	3.07014	2.20391
UN-gyo_01655	2.23982	1.88498
UN-gyo_01657	2.13845	1.63304
UN-gyo_01658	1.80198	1.47207
UN-gyo_01659	1.80658	1.68787
UN-gyo_01660	2.06194	1.79747
UN-gyo_01661	2.31553	2.31679
UN-gyo_01662	1.94398	1.77348
UN-gyo_01663	2.40907	2.33256
UN-gyo_01664	1.09246	0.831949
UN-gyo_01665	1.15161	0.806795
UN-gyo_01666	1.19411	0.92979
UN-gyo_01667	1.48361	1.36013
UN-gyo_01668	1.57328	1.39787
UN-gyo_01669	1.36103	1.61557
UN-gyo_01670	1.04128	0.506833
UN-gyo_01671	2.51492	1.96
UN-gyo_01672	3.2281	2.73251
UN-gyo_01673	2.29485	1.86469
UN-gyo_01674	2.22192	1.80121
UN-gyo_01675	1.87285	1.79737
UN-gyo_01676	1.19477	0.784442
UN-gyo_01677	1.47608	1.36512
UN-gyo_01678	0.568617	0.673741
UN-gyo_01679	1.4933	1.35097
UN-gyo_01680	1.09882	1.04366
UN-gyo_01681	0.947298	0.946482
UN-gyo_01682	1.24299	1.08919
UN-gyo_01683	1.51625	1.15499
UN-gyo_01684	1.32641	0.782599
UN-gyo_01685	0.6278	1.08887
UN-gyo_01686	0.522486	0.563057
UN-gyo_01687	0.323707	0.37601
UN-gyo_01688	0.929217	0.903545
UN-gyo_01689	1.11419	0.838741
UN-gyo_01690	0.135734	0.125347
UN-gyo_01691	0.195993	0.205127
UN-gyo_01692	0.158953	0.197495
UN-gyo_01693	0.157437	0.14817
UN-gyo_01694	0.780468	0.679625
UN-gyo_01695	1.25198	1.14837
UN-gyo_01696	1.44014	1.3115
UN-gyo_01697	0.73824	0.882727
UN-gyo_01698	0.437802	0.39273
UN-gyo_01699	0.371785	0.34056
UN-gyo_01700	0.358254	0.677329
UN-gyo_01701	0.567998	0.547357
UN-gyo_01702	0.9283	1.13861
UN-gyo_01703	0.918928	0.641689
UN-gyo_01704	0.375106	0.341523
UN-gyo_01705	1.30589	1.08777
UN-gyo_01706	1.52078	1.52367
UN-gyo_01707	1.11918	0.987862
UN-gyo_01708	2.51896	2.57238
UN-gyo_01709	2.37481	2.47514
UN-gyo_01710	1.39485	1.19404
UN-gyo_01711	1.40581	1.11458
UN-gyo_01712	1.97133	2.21157
UN-gyo_01713	1.46501	1.40849
UN-gyo_01714	2.11181	1.57761
UN-gyo_01715	3.01455	2.59673
UN-gyo_01716	2.16473	1.4785
UN-gyo_01717	2.61459	2.05591
UN-gyo_01718	2.59672	2.02773
UN-gyo_01719	3.25182	2.82806
UN-gyo_01720	3.59381	3.15871
UN-gyo_01721	3.15093	3.13745
UN-gyo_01722	3.43227	3.05079
UN-gyo_01723	2.10061	1.95001
UN-gyo_01724	2.95003	2.84004
UN-gyo_01725	2.43029	2.0455
UN-gyo_01726	1.9766	1.729
UN-gyo_01727	1.75341	1.33031
UN-gyo_01728	1.82789	1.35448
UN-gyo_01729	2.12792	1.55879
UN-gyo_01730	2.1816	1.62501
UN-gyo_01731	1.63607	1.02178
UN-gyo_01732	1.91299	1.44276
UN-gyo_01733	2.53593	2.09912
UN-gyo_01734	1.86766	1.62387
UN-gyo_01735	1.78962	1.8164
UN-gyo_01736	1.32063	1.26777
UN-gyo_01737	1.28455	1.00331
UN-gyo_01738	3.23121	2.69406
UN-gyo_01739	3.53315	3.66655
UN-gyo_01740	1.25648	1.05245
UN-gyo_01741	1.82248	1.60196
UN-gyo_01742	0.999929	0.856219
UN-gyo_01743	2.24775	2.10923
UN-gyo_01744	1.87194	1.84459
UN-gyo_01745	1.63016	1.69212
UN-gyo_01746	2.16437	1.77283
UN-gyo_01747	2.16918	2.07391
UN-gyo_01748	2.34268	2.31509
UN-gyo_01749	2.0578	1.97318
UN-gyo_01750	1.67746	1.55242
UN-gyo_01751	1.22412	1.24791
UN-gyo_01752	1.69435	2.04717
UN-gyo_01753	0.921284	0.673288
UN-gyo_01754	2.30327	1.74279
UN-gyo_01755	1.44665	1.20303
UN-gyo_01756	1.51276	1.45226
UN-gyo_01757	1.86163	1.64998
UN-gyo_01758	2.05909	2.01144
UN-gyo_01759	3.08546	3.09931
UN-gyo_01760	1.59605	1.48756
UN-gyo_01761	1.52973	1.35038
UN-gyo_01762	1.60166	1.4423
UN-gyo_01763	2.00947	1.91239
UN-gyo_01764	1.82037	1.81724
UN-gyo_01765	0.7489	0.708298
UN-gyo_01766	1.37757	1.26733
UN-gyo_01767	1.48585	1.41768
UN-gyo_01768	1.37742	1.46858
UN-gyo_01769	0.87189	0.70979
UN-gyo_01770	2.36548	2.61926
UN-gyo_01771	2.15864	1.35233
UN-gyo_01772	2.07025	1.39982
UN-gyo_01773	1.62231	1.70463
UN-gyo_01774	0.757264	0.921145
UN-gyo_01775	1.48843	1.7116
UN-gyo_01776	1.62835	1.3776
UN-gyo_01777	2.49106	1.987
UN-gyo_01778	2.60072	2.08831
UN-gyo_01779	1.87255	1.50453
UN-gyo_01780	2.3572	2.72934
UN-gyo_01781	1.2592	1.09186
UN-gyo_01782	1.41764	1.29573
UN-gyo_01783	2.27034	2.08834
UN-gyo_01784	2.11731	1.9438
UN-gyo_01785	1.83501	1.80728
UN-gyo_01786	1.79258	1.92081
UN-gyo_01787	0.984976	0.960144
UN-gyo_01788	1.69018	3.21197
UN-gyo_01789	1.79028	1.9686
UN-gyo_01790	2.81183	3.50723
UN-gyo_01791	1.81606	2.01414
UN-gyo_01792	1.87903	1.26965
UN-gyo_01793	1.49223	1.68677
UN-gyo_01794	1.47163	1.41575
UN-gyo_01795	2.11796	2.22081
UN-gyo_01796	2.83677	2.65828
UN-gyo_01797	2.71406	2.54352
UN-gyo_01798	1.49345	1.25751
UN-gyo_01799	0.972998	0.834405
UN-gyo_01800	1.00393	0.957011
UN-gyo_01801	1.53278	1.681
UN-gyo_01802	1.12149	1.03184
UN-gyo_01803	1.36298	1.11432
UN-gyo_01804	1.15088	1.01582
UN-gyo_01805	1.47477	1.80482
UN-gyo_01806	1.23634	1.0781
UN-gyo_01807	0.723116	0.502462
UN-gyo_01808	0.740649	0.514708
UN-gyo_01809	1.55295	1.04514
UN-gyo_01810	2.29074	1.64217
UN-gyo_01811	1.81073	1.44766
UN-gyo_01812	2.44376	2.15892
UN-gyo_01813	1.76846	1.65589
UN-gyo_01814	2.40896	1.27465
UN-gyo_01815	2.56867	2.30206
UN-gyo_01816	2.06215	1.93675
UN-gyo_01817	2.4579	2.39224
UN-gyo_01818	2.08541	1.91659
UN-gyo_01819	1.63357	1.2305
UN-gyo_01820	2.51512	2.39171
UN-gyo_01821	2.28778	2.03152
UN-gyo_01822	1.42543	1.14066
UN-gyo_01823	1.96796	1.25024
UN-gyo_01824	2.35679	2.37317
UN-gyo_01825	1.75341	1.8971
UN-gyo_01826	1.65771	1.07517
UN-gyo_01827	1.39171	0.819881
UN-gyo_01828	1.42803	1.35815
UN-gyo_01829	1.14274	1.01975
UN-gyo_01830	1.25802	1.16755
UN-gyo_01831	3.36325	2.86213
UN-gyo_01832	2.9856	2.50649
UN-gyo_01833	1.21454	1.11123
UN-gyo_01834	2.61847	2.24115
UN-gyo_01835	2.37851	2.01323
UN-gyo_01836	2.0608	1.67802
UN-gyo_01837	1.53436	1.47638
UN-gyo_01838	1.31254	1.31809
UN-gyo_01839	1.93802	1.65115
UN-gyo_01840	2.40097	1.80903
UN-gyo_01841	2.47227	1.85712
UN-gyo_01842	3.23663	3.2767
UN-gyo_01843	1.78315	1.99494
UN-gyo_01844	0.986857	0.591076
UN-gyo_01845	1.62088	1.5502
UN-gyo_01846	2.05506	2.20319
UN-gyo_01847	1.74324	1.3493
UN-gyo_01848	0.791803	0.735487
UN-gyo_01849	2.2279	2.37582
UN-gyo_01850	2.43504	1.61487
UN-gyo_01851	1.95099	1.62037
UN-gyo_01852	1.34923	1.08425
UN-gyo_01854	1.74488	1.32631
UN-gyo_01855	1.90357	1.50931
UN-gyo_01856	0.901186	1.00072
UN-gyo_01857	0.885101	0.567727
UN-gyo_01858	0.856242	0.657067
UN-gyo_01859	1.30174	0.699614
UN-gyo_01860	1.49699	1.02153
UN-gyo_01861	1.67292	1.31081
UN-gyo_01862	1.42964	1.34377
UN-gyo_01863	3.16041	2.71206
UN-gyo_01864	2.61378	2.69753
UN-gyo_01865	1.13832	0.823897
UN-gyo_01866	2.452	2.82085
UN-gyo_01867	0.909057	0.900246
UN-gyo_01868	1.80622	1.60447
UN-gyo_01869	2.37615	2.1663
UN-gyo_01871	1.97209	1.88859
UN-gyo_01872	1.79096	1.80908
UN-gyo_01873	1.22578	1.44636
UN-gyo_01874	0.703843	0.771772
UN-gyo_01875	2.57	2.73687
UN-gyo_01876	1.23241	1.31885
UN-gyo_01877	1.04545	2.08383
UN-gyo_01878	1.186	1.3829
UN-gyo_01879	1.18377	1.48704
UN-gyo_01880	0.726775	0.891864
UN-gyo_01881	0.588879	0.537006
UN-gyo_01882	0.950602	0.999396
UN-gyo_01883	0.673438	0.674634
UN-gyo_01884	1.99321	1.94583
UN-gyo_01885	0.7585	1.19514
UN-gyo_01886	3.3324	2.78742
UN-gyo_01887	1.67208	1.58046
UN-gyo_01888	1.33848	1.14193
UN-gyo_01889	0.321729	0.345044
UN-gyo_01890	0.485698	0.93916
UN-gyo_01891	0.619029	0.526923
UN-gyo_01892	1.79309	1.94023
UN-gyo_01893	2.22694	1.37317
UN-gyo_01894	1.52362	1.45479
UN-gyo_01895	1.55913	1.53367
UN-gyo_01896	1.62192	1.32377
UN-gyo_01897	1.85708	1.66888
UN-gyo_01898	1.19253	1.02901
UN-gyo_01899	0.988939	1.14443
UN-gyo_01900	1.57106	1.86368
UN-gyo_01901	1.92358	1.70934
UN-gyo_01902	2.10738	2.01676
UN-gyo_01903	1.12092	0.952013
UN-gyo_01904	1.64889	1.85488
UN-gyo_01905	0.674117	0.485701
UN-gyo_01906	0.637425	1.65263
UN-gyo_01907	0.847708	1.19754
UN-gyo_01908	0.396611	0.592882
UN-gyo_01909	1.1485	0.743593
UN-gyo_01910	1.9304	1.67026
UN-gyo_01911	2.20646	1.85205
UN-gyo_01912	1.30832	1.03891
UN-gyo_01913	2.58283	1.95645
UN-gyo_01914	2.55791	2.52575
UN-gyo_01915	2.53734	2.50586
UN-gyo_01916	2.4763	2.47195
UN-gyo_01917	2.88526	2.92023
UN-gyo_01918	3.22334	3.1297
UN-gyo_01919	2.36783	2.03861
UN-gyo_01920	2.1866	1.96174
UN-gyo_01921	2.46342	2.22204
UN-gyo_01922	2.56416	2.31182
UN-gyo_01923	2.51285	2.2791
UN-gyo_01924	2.35285	2.12709
UN-gyo_01925	2.32019	2.11662
UN-gyo_01926	2.40353	2.24445
UN-gyo_01927	2.4465	2.33614
UN-gyo_01928	2.33256	2.23233
UN-gyo_01929	2.51661	2.32874
UN-gyo_01930	2.51997	2.19921
UN-gyo_01931	2.79749	2.53707
UN-gyo_01932	2.85117	2.61028
UN-gyo_01933	2.57587	2.32928
UN-gyo_01934	2.40557	2.12704
UN-gyo_01935	2.61165	2.35809
UN-gyo_01936	2.69647	2.42948
UN-gyo_01937	2.53953	2.16523
UN-gyo_01938	2.61045	2.26827
UN-gyo_01939	2.51096	2.18946
UN-gyo_01940	2.47392	2.14014
UN-gyo_01941	2.6812	2.38855
UN-gyo_01942	2.72618	2.52142
UN-gyo_01943	2.51554	2.31397
UN-gyo_01944	2.56872	2.33647
UN-gyo_01945	2.48633	2.22646
UN-gyo_01946	1.50396	1.38756
UN-gyo_01947	0.687717	0.756592
UN-gyo_01948	1.98989	1.81861
UN-gyo_01949	0.854546	0.865653
UN-gyo_01950	0.438976	0.548962
UN-gyo_01951	0.62796	0.29575
UN-gyo_01952	1.55493	1.18866
UN-gyo_01953	2.22798	1.94077
UN-gyo_01954	2.32616	2.24693
UN-gyo_01955	2.53713	2.30682
UN-gyo_01956	2.69008	2.51626
UN-gyo_01957	2.45338	2.46171
UN-gyo_01958	1.04642	0.635327
UN-gyo_01959	2.28045	1.94747
UN-gyo_01960	2.46308	2.09966
UN-gyo_01961	2.28294	1.83747
UN-gyo_01962	2.23138	1.92985
UN-gyo_01963	0.765167	0.456148
UN-gyo_01964	0.830431	0.699614
UN-gyo_01965	0.569519	0.429076
UN-gyo_01966	0.537228	0.413779
UN-gyo_01967	0.729014	0.561822
UN-gyo_01968	1.24251	0.905225
UN-gyo_01969	1.34885	1.09846
UN-gyo_01971	1.81142	1.93726
UN-gyo_01972	1.39767	1.86592
UN-gyo_01973	0.889797	1.60033
UN-gyo_01974	1.18373	1.41158
UN-gyo_01975	0.827597	1.17623
UN-gyo_01976	2.23238	2.3177
UN-gyo_01977	2.58312	2.13668
UN-gyo_01978	1.50943	0.980302
UN-gyo_01979	0.588866	0.592848
UN-gyo_01980	1.27214	1.44959
UN-gyo_01981	1.82871	2.67389
UN-gyo_01982	1.82448	2.64422
UN-gyo_01983	1.78555	2.66582
UN-gyo_01984	1.47726	2.42549
UN-gyo_01985	2.41832	3.38653
UN-gyo_01986	1.37436	1.07245
UN-gyo_01987	2.2488	2.28361
UN-gyo_01988	2.30791	2.13238
UN-gyo_01989	2.15732	1.82695
UN-gyo_01990	1.76366	1.69678
UN-gyo_01991	1.5472	1.50454
UN-gyo_01992	1.42543	1.42695
UN-gyo_01993	1.10729	1.06945
UN-gyo_01994	0.352263	1.06783
UN-gyo_01995	0.567381	0.295472
UN-gyo_01997	0.71469	1.29794
UN-gyo_01998	0.784333	1.66016
UN-gyo_01999	0.22551	0.154033
UN-gyo_02000	0.519161	0.781771
UN-gyo_02001	1.24992	1.20535
UN-gyo_02002	0.569113	0.582305
UN-gyo_02003	0.737975	0.665742
UN-gyo_02004	1.8286	1.72914
UN-gyo_02005	1.90026	1.8174
UN-gyo_02006	2.33582	2.04403
UN-gyo_02007	1.92157	1.63506
UN-gyo_02008	2.10065	1.76611
UN-gyo_02009	1.32054	1.76728
UN-gyo_02010	0.988814	1.00042
UN-gyo_02011	1.53189	1.5947
UN-gyo_02012	1.27552	1.62785
UN-gyo_02013	1.18524	1.26489
UN-gyo_02014	1.53739	1.66485
UN-gyo_02015	2.79235	3.08475
UN-gyo_02016	0.81462	0.982468
UN-gyo_02017	0.728816	0.811501
UN-gyo_02018	2.13634	2.41145
UN-gyo_02019	2.71573	2.97904
UN-gyo_02020	2.17359	2.14412
UN-gyo_02021	2.47587	2.51106
UN-gyo_02022	2.47761	2.14396
UN-gyo_02023	2.36609	2.24681
UN-gyo_02024	0.698245	0.74535
UN-gyo_02025	0.706859	0.613145
UN-gyo_02026	0.635555	0.884693
UN-gyo_02027	0.74932	0.89986
UN-gyo_02028	0.917094	1.14412
UN-gyo_02029	0.611314	0.970245
UN-gyo_02030	0.705012	0.530527
UN-gyo_02031	0.695186	0.737253
[truncated: 2,813 more rows]

## Sheet: Fig.1f_left_panel
index	Expression level
	AUN	UN-gyo
UN-gyo_00226	2.236	1.208
UN-gyo_00651	2.14	1.131
UN-gyo_00778	2.49	0.609
UN-gyo_00779	2.197	0.533
UN-gyo_00780	2.039	0.625
UN-gyo_00781	2.109	0.707
UN-gyo_00782	2.02	0.599
UN-gyo_00783	1.768	0.692
UN-gyo_00784	2.527	0.691
UN-gyo_00785	2.632	1.101
UN-gyo_00786	2.512	0.566
UN-gyo_00787	2.977	1.282
UN-gyo_00788	2.916	1.224
UN-gyo_00789	2.814	1.171
UN-gyo_00790	2.651	1.004
UN-gyo_00791	2.382	0.848
UN-gyo_00792	2.614	1.508
UN-gyo_00853	2.39	1.012
UN-gyo_00854	2.24	0.863
UN-gyo_00859	1.784	0.78
UN-gyo_00883	1.324	2.561
UN-gyo_00919	1.872	0.573
UN-gyo_00924	1.934	0.693
UN-gyo_00925	1.849	0.407
UN-gyo_00926	1.675	0.491
UN-gyo_01135	1.321	2.353
UN-gyo_01788	1.69	3.212
UN-gyo_01814	2.409	1.275
UN-gyo_01877	1.045	2.084
UN-gyo_01906	0.637	1.653
UN-gyo_02164	0.703	1.74
UN-gyo_02166	1.218	2.421
UN-gyo_02209	2.101	1.098
UN-gyo_02293	1.802	2.867
UN-gyo_02381	2.586	1.521
UN-gyo_02643	1.641	2.905
UN-gyo_02763	1.519	2.708
UN-gyo_02884	1.106	2.487
UN-gyo_03084	2.001	0.599
UN-gyo_03085	2.649	0.983
UN-gyo_03108	1.11	2.122
UN-gyo_03111	1.895	0.771
UN-gyo_03361	1.444	2.587
UN-gyo_03362	1.245	2.609
UN-gyo_03377	2.906	3.983
UN-gyo_03765	0.519	1.906
UN-gyo_04122	2.36	1.334
UN-gyo_04137	1.597	2.75
UN-gyo_04227	0.46	1.936
UN-gyo_04228	0.829	1.874
UN-gyo_04305	0.816	1.96
UN-gyo_04306	1.479	3.084
UN-gyo_04307	0.733	2.106
UN-gyo_04326	2.468	1.035
UN-gyo_04327	2.165	1.157
UN-gyo_04452	2.412	1.223
UN-gyo_04587	2.133	1.031
UN-gyo_04797	2.624	1.516

## Sheet: Fig.1f_right_panel
index	Fold change
UN-gyo_00226	1.028
UN-gyo_00651	1.009
UN-gyo_00778	1.882
UN-gyo_00779	1.664
UN-gyo_00780	1.415
UN-gyo_00781	1.402
UN-gyo_00782	1.42
UN-gyo_00783	1.076
UN-gyo_00784	1.837
UN-gyo_00785	1.531
UN-gyo_00786	1.946
UN-gyo_00787	1.694
UN-gyo_00788	1.692
UN-gyo_00789	1.643
UN-gyo_00790	1.647
UN-gyo_00791	1.535
UN-gyo_00792	1.107
UN-gyo_00853	1.378
UN-gyo_00854	1.377
UN-gyo_00859	1.003
UN-gyo_00883	-1.237
UN-gyo_00919	1.299
UN-gyo_00924	1.241
UN-gyo_00925	1.443
UN-gyo_00926	1.183
UN-gyo_01135	-1.032
UN-gyo_01788	-1.522
UN-gyo_01814	1.134
UN-gyo_01877	-1.038
UN-gyo_01906	-1.015
UN-gyo_02164	-1.037
UN-gyo_02166	-1.202
UN-gyo_02209	1.002
UN-gyo_02293	-1.065
UN-gyo_02381	1.065
UN-gyo_02643	-1.264
UN-gyo_02763	-1.189
UN-gyo_02884	-1.381
UN-gyo_03084	1.403
UN-gyo_03085	1.666
UN-gyo_03108	-1.012
UN-gyo_03111	1.124
UN-gyo_03361	-1.143
UN-gyo_03362	-1.364
UN-gyo_03377	-1.077
UN-gyo_03765	-1.387
UN-gyo_04122	1.026
UN-gyo_04137	-1.154
UN-gyo_04227	-1.476
UN-gyo_04228	-1.045
UN-gyo_04305	-1.143
UN-gyo_04306	-1.605
UN-gyo_04307	-1.373
UN-gyo_04326	1.433
UN-gyo_04327	1.008
UN-gyo_04452	1.189
UN-gyo_04587	1.101
UN-gyo_04797	1.107

## Sheet: Fig.1g
Concentration (µg/mL)	Viability of AUN (%)
	Ampicillin	Cefotaxime	Imipenem	Aztreonam	Amoxicillin	Gentamicin	Erythrosine	Minocycline	Clindamycin	Levofloxacin	Vancomycin
50	0	0	0	100	0	0	13.9	0	100	0	84.6
25	0	32.9	0	100	0	0	30.4	0	100	0	81.9
12.5	9.9	50.3	0	100	0	7.6	57.1	0	100	0	79.9
6.3	60.8	79.4	0	100	0	27.4	67.2	0	100	32.4	80.2
3.1	81.3	100	0	100	70.9	44.1	75.5	9.8	100	66.4	79.1
1.6	100	100	0	100	100	58.5	79.6	43.8	100	69.8	78.5
0.8	100	100	0	100	100	57.9	78.5	73.6	100	73.5	76.4
0.4	99.5	100	0	100	100	97.5	77.6	90.2	100	67.8	76.1
0.2	100	100	15.6	100	100	96.8	100	100	100	69.7	100
0.1	100	100	69.3	100	100	96.7	100	100	100	100	100
0.05	100	100	70.3	100	100	97.4	100	100	100	100	100
0	100	100	100	100	100	100	100	100	100	100	100

## Sheet: Fig.2c
Day	Tumor volume (mm3)
	PBS					Single dose					Double dose
0	205.385	247.569	237.936	236.956	189.237	222.628	226.19	237.131	237.505	210.351	201.371	243.585	227.674	199.12	238.63
1	212.99	269.956	329.972	315.901	221.36	294.7	296.819	375.028	247.141	302.645	237.78	282.94	330.378	325.172	258.682
2	292.993	341.44	335.833	412.077	306.954	238.837	149.212	226.378	269.144	0	344.821	362.459	333.234	410.779	344.815
3	470.339	520.254	539.893	475.247	388.082	175.756	0	0	199.675	0	355.27	416.719	507.52	577.188	399.375
4	510.291	593.397	577.911	582.279	443.18	0	0	0	0	0	351.664	356.217	355.178	397.598	356.165
5	686.203	630.085	623.701	671.869	610.902	0	0	0	0	0	0	0	0	331.575	289.647
6	784.689	716.678	950.886	846.748	702.173	0	0	0	0	0	0	0	0	0	0
7	1035.96	1022.31	1085.78	961.829	819.195	0	0	0	0	0	0	0	0	0	0
8	1034.2	1314.53	1368.7	1110.36	940.264	0	0	0	0	0	0	0	0	0	0
9	1173.28	1391.24	1590.17	1440.32	1084.99	0	0	0	0	0	0	0	0	0	0
10	N.A.	N.A.	N.A.	N.A.	N.A.	0	0	0	0	0	0	0	0	0	0
11	N.A.	N.A.	N.A.	N.A.	N.A.	22.5279	0	0	0	0	0	0	0	0	0
12	N.A.	N.A.	N.A.	N.A.	N.A.	71.7861	0	0	0	0	0	0	0	0	0
13	N.A.	N.A.	N.A.	N.A.	N.A.	133.083	0	0	26.09	0	0	0	0	0	0
14	N.A.	N.A.	N.A.	N.A.	N.A.	143.176	6.54469	0	38.4578	0	0	0	0	0	0
15	N.A.	N.A.	N.A.	N.A.	N.A.	197.414	49.3493	16.3732	60.1919	17.4246	0	0	0	0	0

## Sheet: Fig.2d
CR rate (%)
PBS	Single dose	Double dose
0	0	100

## Sheet: Fig.2e
Day	Number of dead mouse
	PBS	Single dose	Double dose
1	0	0	0
2	0	0	0
3	0	0	0
4	0	0	0
5	0	0	0
6	0	0	0
7	0	0	0
8	0	0	0
9	0	0	0
10	0	0	0
11	0	0	0
12	0	0	0
13	0	0	0
14	0	0	0
15	0	0	0
16	0	0	0
17	0	0	0
18	0	0	0
19	0	0	0
20	0	0	0
21	0	0	0
22	1	0	0
23	1	0	0
24	2	0	0
25	1	0	0
26	N.A.	0	0
27	N.A.	0	0
28	N.A.	0	0
29	N.A.	0	0
30	N.A.	0	0
31	N.A.	0	0
32	N.A.	0	0
33	N.A.	0	0
34	N.A.	0	0
35	N.A.	0	0
36	N.A.	0	0
37	N.A.	0	0
38	N.A.	1	0
39	N.A.	0	0
40	N.A.	0	0
41	N.A.	1	0
42	N.A.	0	0
43	N.A.	2	0
44	N.A.	N.A.	0
45	N.A.	N.A.	0
46	N.A.	N.A.	0
47	N.A.	N.A.	0
48	N.A.	N.A.	0
49	N.A.	N.A.	0
50	N.A.	N.A.	0
51	N.A.	N.A.	0
52	N.A.	N.A.	0
53	N.A.	N.A.	0
54	N.A.	N.A.	0
55	N.A.	N.A.	0
56	N.A.	N.A.	0
57	N.A.	N.A.	0
58	N.A.	N.A.	0
59	N.A.	N.A.	0
60	N.A.	N.A.	0
61	N.A.	N.A.	0
62	N.A.	N.A.	0
63	N.A.	N.A.	0
64	N.A.	N.A.	0
65	N.A.	N.A.	0
66	N.A.	N.A.	0
67	N.A.	N.A.	0
68	N.A.	N.A.	0
69	N.A.	N.A.	0
70	N.A.	N.A.	0
71	N.A.	N.A.	0
72	N.A.	N.A.	0
73	N.A.	N.A.	0
74	N.A.	N.A.	0
75	N.A.	N.A.	0
76	N.A.	N.A.	0
77	N.A.	N.A.	0
78	N.A.	N.A.	0
79	N.A.	N.A.	0
80	N.A.	N.A.	0
81	N.A.	N.A.	0
82	N.A.	N.A.	0
83	N.A.	N.A.	0
84	N.A.	N.A.	0
85	N.A.	N.A.	0
86	N.A.	N.A.	0
87	N.A.	N.A.	0
88	N.A.	N.A.	0
89	N.A.	N.A.	0
90	N.A.	N.A.	0
91	N.A.	N.A.	0
92	N.A.	N.A.	0
93	N.A.	N.A.	0
94	N.A.	N.A.	0
95	N.A.	N.A.	0
96	N.A.	N.A.	0
97	N.A.	N.A.	0
98	N.A.	N.A.	0
99	N.A.	N.A.	0
100	N.A.	N.A.	0
101	N.A.	N.A.	0
102	N.A.	N.A.	0
103	N.A.	N.A.	0
104	N.A.	N.A.	0
105	N.A.	N.A.	0
106	N.A.	N.A.	0
107	N.A.	N.A.	0
108	N.A.	N.A.	0
109	N.A.	N.A.	0
110	N.A.	N.A.	0
111	N.A.	N.A.	0
112	N.A.	N.A.	0
113	N.A.	N.A.	0
114	N.A.	N.A.	0
115	N.A.	N.A.	0
116	N.A.	N.A.	0
117	N.A.	N.A.	0
118	N.A.	N.A.	0
119	N.A.	N.A.	0
120	N.A.	N.A.	0
121	N.A.	N.A.	0
122	N.A.	N.A.	0
123	N.A.	N.A.	0
124	N.A.	N.A.	0
125	N.A.	N.A.	0
126	N.A.	N.A.	0
127	N.A.	N.A.	0
128	N.A.	N.A.	0
129	N.A.	N.A.	0
130	N.A.	N.A.	0
131	N.A.	N.A.	0
132	N.A.	N.A.	0
133	N.A.	N.A.	0
134	N.A.	N.A.	0
135	N.A.	N.A.	0
136	N.A.	N.A.	0
137	N.A.	N.A.	0
138	N.A.	N.A.	0
139	N.A.	N.A.	0
140	N.A.	N.A.	0
141	N.A.	N.A.	0
142	N.A.	N.A.	0
143	N.A.	N.A.	0
144	N.A.	N.A.	0
145	N.A.	N.A.	0
146	N.A.	N.A.	0
147	N.A.	N.A.	0
148	N.A.	N.A.	0
149	N.A.	N.A.	0
150	N.A.	N.A.	0

## Sheet: Fig.2f
Day	Body weight (g)
	PBS					Single dose					Double dose
0	18.28	19.18	19.95	20.26	19.52	19.72	17.64	18.49	16.64	17.71	17.03	20.09	18.88	18.15	20.23
1	17.94	19.15	19.9	20.18	19.7	18.26	15.05	16.14	14.31	16.13	17.64	20.08	18.83	17.78	19.4
2	19.2	19.45	20.69	20.67	20.31	16.9	15.28	15.68	14.28	15.32	19.73	21.88	20.05	18.96	19.62
3	18.52	19.02	20.94	19.98	19.69	17.27	15.46	15.89	14.26	15.89	16.68	18.02	17.78	16.43	17.81
4	18.95	19.48	20.48	19.38	19.53	17.15	15.62	16.22	14.96	15.48	16	18.01	16.98	15.8	16.54
5	19.34	19.63	21.12	20.03	20.49	16.8	15.65	16.16	15.21	16.1	15.8	18.3	16.97	15.58	16.82
6	19.88	19.86	21.68	20.22	20.98	17.28	15.6	16.39	15.5	16.73	15.57	18.38	16.68	15.42	15.18
7	19.83	20.68	22.13	19.33	20.46	17.12	15.97	16.59	15.9	16.64	15.93	19.12	16.63	14.53	15.84
8	20.21	21.08	21.99	20.67	21.23	17.66	15.81	16.39	15.95	17.14	16.53	19.56	16.58	15.02	15.5
9	20.98	21.39	22.26	20.63	21.29	17.82	16.75	17.38	15.65	17.24	16.9	19.95	16.9	15.56	15.64
10	N.A.	N.A.	N.A.	N.A.	N.A.	18.19	17.16	18.42	16.56	17.48	16.93	19.73	17.4	16.09	16.03
11	N.A.	N.A.	N.A.	N.A.	N.A.	18.76	17.48	18.47	16.62	18.23	17.74	20.26	17.48	16.24	15.95
12	N.A.	N.A.	N.A.	N.A.	N.A.	18.95	17.52	18.32	17.03	18.29	18.01	20.23	18.08	16.69	16.34
13	N.A.	N.A.	N.A.	N.A.	N.A.	18.93	17.95	18.45	17.08	18.15	18.61	21.3	18.98	17.09	16.38
14	N.A.	N.A.	N.A.	N.A.	N.A.	18.46	18.15	18.88	17.29	18.14	18.57	21.65	18.59	17.09	16.73
15	N.A.	N.A.	N.A.	N.A.	N.A.	18.45	19.54	19.84	17.1	18.78	18.75	21.7	19.59	17.97	16.75

## Sheet: Fig.2h_left_panel
Day	Tumor volume (mm3)
	PBS					AUN
0	196.839	216.634	172.627	217.452	237.509	186.786	233.482	198.143	170.528	133.095
1	238.653	251.277	223.342	228.041	372.728	228.641	324.441	247.162	240.835	162.969
2	255.026	348.971	299.866	241.805	523.046	275.972	432.322	337.983	243.192	194.829
3	430.303	421.216	396.239	336.798	740.684	411.319	459.383	371.353	352.239	255.728
4	502.471	578.034	480.002	526.946	819.17	286.238	567.564	256.929	267.337	169.424
5	601.517	669.056	722	605.777	1361.36	0	0	0	0	0
6	788.981	970.42	913.04	883.126	1382.22	0	0	0	0	0
7	1006.49	1192.93	1075.78	1148.6	1316.58	0	0	0	0	0
8	1196.4	1440.13	1290.93	1242.43	1556.64	0	0	0	0	0
9	1219.18	1542.28	1420.71	1326.78	1914.01	0	0	0	0	0
10	N.A.	N.A.	N.A.	N.A.	N.A.	0	0	0	0	0
11	N.A.	N.A.	N.A.	N.A.	N.A.	0	0	0	0	0
12	N.A.	N.A.	N.A.	N.A.	N.A.	0	0	0	0	0
13	N.A.	N.A.	N.A.	N.A.	N.A.	0	0	0	0	0
14	N.A.	N.A.	N.A.	N.A.	N.A.	0	0	0	0	0
15	N.A.	N.A.	N.A.	N.A.	N.A.	0	0	0	0	0

[truncated: 18 more sheets: Fig.2h_right_panel, Fig.2j_left_panel, Fig.2j_right_panel, Fig.2k_left_panel, Fig.2k_right_panel, Fig.2l_left_panel, Fig.2l_right_panel, Fig.3b, Fig.3d_left, Fig.3d_center, Fig.3d_right, Fig.4a, Fig.4h, Fig.5b_left, Fig.5b_center, Fig.5b_right, Fig.5e, Fig.5g]
